# Supplementary material for: Body mass index influences Antimüllerian Hormone and inhibin B in adult males
Source: Front Endocrinol (Lausanne). 2025 May 20;16:1547267. doi: 10.3389/fendo.2025.1547267 (PMC12129801; doi:10.3389/fendo.2025.1547267)
Supplement: Supplementary file 1 [file Table1.xls]

SEQN	ALCOHOL.CONSUMPTION	SMOKING.STATUS	SEX	AGE	RACE	EDUCATION	MARITAL.STATUS	PIR	SDMVPSU	SDMVSTRA	BMI	HYPERTENSION	HYPERCHOLESTEROLEMIA	DIABETES	AMH	INHBIN	WEIGHT	TESTO	HBG	E2	3ADLG
10083	1	2	1	38	4	3	1	3.31	2	22	26.52	2	2	2	16.331	147.148	25760.10318	6.26	32.51	33.35	5.577
10133	1	2	1	84	3	4	2	2.82	2	16	28.34	1	2	2	2.655	78.921	21176.71475	3.65	46.34	20.51	8.117
10261	1	2	1	47	2	4	1	4.65	1	18	28.8	1	2	2	7.438	104.086	65107.6649	3.39	30.91	18.36	8.136
10311	1	2	1	76	3	4	1	1.81	2	19	25.52	1	2	1	2.283	97.451	38183.32957	2.3	27.78	23.16	3.923
10315	1	1	1	41	3	4	1	5	2	23	29.3	2	2	1	21.092	200.5	96861.75307	3.17	17.97	25.66	5.279
10338	1	1	1	70	3	2	1	3.27	1	22	27.37	2	2	2	0.958	14.599	24538.85992	4.44	49.88	22.39	3.216
10346	1	2	1	33	4	4	5	5	1	20	24.73	2	2	2	7.303	163.117	0	9.33	46.02	60.78	9.565
10358	1	1	1	46	3	3	6	1.16	1	27	23.88	2	1	2	4.313	117.346	31294.07772	8.6	49.11	37.07	7.625
10379	2	2	1	26	4	3	5	1.5	1	21	29.84	2	2	2	7.908	101.207	24017.9848	5.79	34.49	26.45	5.477
10420	1	1	1	21	3	4	5	5	1	18	22.64	2	2	2	11.68	105.911	57369.85524	12.63	36.05	130.5	12.788
10426	2	1	1	76	3	2	1	2.09	2	16	27.95	2	2	2	8.776	255.111	25297.24297	5.36	98.18	6.82	15.4
10520	1	2	1	31	3	4	1	3.87	2	20	29.85	2	2	2	7.494	179.429	62097.39398	3.29	21.33	14.56	6.002
10680	1	1	1	62	3	2	1	1.16	1	26	28.57	2	1	2	3.501	116.746	34534.2971	3.12	36.92	14.41	7.798
10768	1	1	1	56	3	5	1	3.12	1	23	26.25	2	1	2	18.233	24.711	44490.31614	4.22	47.19	31.95	4.916
10827	1	2	1	32	1	1	1	0.47	1	17	25.93	2	2	2	27.921	257.237	0	3.5	29.93	13.6	3.281
10829	1	1	1	40	4	4	1	2	1	14	39.4	1	1	1	2.704	50.356	23153.19352	1.84	23.15	28.21	11.582
10877	1	1	1	41	1	3	1	0.88	1	15	25.12	2	2	2	6.202	162.08	9014.491535	4.61	25.56	19.73	5.929
10883	1	1	1	49	3	4	5	1.16	1	18	28.83	2	1	2	3.579	106.277	29923.27295	7.35	32.85	42.56	7.209
10895	1	1	1	36	3	4	1	2.94	2	26	25.85	1	1	2	4.946	156.556	53456.83906	6.37	30.06	14.68	7.396
10901	1	1	1	72	4	4	2	1.98	2	28	20.06	1	1	2	4.018	151.922	10048.23372	6.02	118.4	14.27	11.152
10928	1	1	1	73	3	1	1	4.19	2	23	29.76	1	2	2	3.873	81.334	27891.957	5.35	72.42	16.34	8.411
10941	1	1	1	21	1	1	1	0.94	2	22	24.93	2	2	2	4.147	105.542	17867.16944	6.2	32.99	50.52	5.811
11014	1	1	1	41	3	1	1	0.26	1	16	30.17	1	2	2	2.553	104.803	28119.72966	7.54	33.15	52.93	6.534
11021	1	1	1	55	3	4	5	1.03	1	26	39.35	1	2	2	6.411	73.637	16688.15263	2.61	31.39	21.6	5.587
11024	1	2	1	73	1	1	1	1.16	1	28	28.89	2	1	2	4.319	27.539	1335.98927	4.88	69.68	16.74	5.061
11118	1	1	1	80	3	5	1	4.48	2	26	26.59	2	2	2	0.984	60.613	9651.501129	2.64	31.37	21.1	5.902
11145	1	2	1	24	1	2	1	0.67	1	15	27.17	2	2	2	16.972	209.165	15257.80013	7.06	37.75	29.24	7.339
11217	1	2	1	74	3	3	2	2.91	2	26	36.68	2	2	2	2.503	91.123	0	2.96	49.89	21.47	6.287
11353	1	1	1	47	4	3	6	1.13	1	16	26.11	1	2	2	4.133	113.726	0	3.94	24.98	13.59	4.13
11403	1	2	1	64	1	1	1	0.57	1	25	26.33	1	2	1	6.823	124.265	2892.673562	3.69	31.87	20.14	6.467
11429	1	2	1	71	3	5	1	4.19	1	14	34.01	1	1	1	19.105	138.404	30325.15525	4.42	47.22	30.66	9.538
11509	1	2	1	39	4	4	1	5	1	18	28.49	2	1	2	7.043	176.294	20539.13017	3.45	29.02	28.9	2.64
11514	1	2	1	57	3	2	1	3.35	2	15	34.87	2	1	2	12.382	103.968	61836.44151	2.84	23.29	17.61	11.967
11520	1	2	1	39	3	5	1	5	2	24	24.08	2	2	2	10.608	214.685	63007.87834	6.49	29.3	22.94	8.409
11579	1	2	1	55	3	4	5	3.35	1	14	40.19	1	1	1	0.083	69.246	71186.10818	3.8	44.81	34.99	32.707
11591	1	1	1	58	3	4	1	3.45	1	22	31.77	2	1	2	4.428	109.422	43392.96535	3.02	30.1	10.86	4.898
11679	1	1	1	45	4	3	4	1.94	1	27	30.27	1	1	1	10.833	136.795	16271.71912	3.12	25.99	17.87	5.094
11725	1	1	1	50	3	4	1	3.14	1	18	26.76	2	2	2	2.937	33.149	45513.33277	5.19	35.7	25.12	10.525
11733	2	2	1	70	3	5	1	5	1	27	20.73	1	1	2	5.523	84.014	26313.00226	9.02	106.3	14	14.15
11760	1	1	1	61	1	1	1	0.96	1	28	29.44	2	2	2	8.211	71.437	0	3.55	36.8	13.29	6.589
11778	1	2	1	33	3	4	1	2.83	2	22	24.16	2	2	2	6.767	189.161	67333.58984	5.03	44.68	27.15	10.04
11786	1	1	1	63	2	4	1	0.09	2	27	28.09	2	1	1	1.589	97.917	7019.238531	2.96	25.09	23.51	6.417
1183	1	1	1	32	3	3	1	2.64	1	1	30.27	2	2	2	9.187	89.417	74549.67635	3.81	19.43	28.19	18.408
11898	1	2	1	30	4	5	5	1.51	1	20	36.08	2	2	2	3.926	54.793	16207.47926	4.95	34.03	34.3	7.233
11922	1	1	1	38	3	3	1	3.59	2	16	24.25	2	2	2	3.5	83.197	71502.65869	8.45	82.39	26.08	7.118
11937	1	2	1	34	4	2	1	2.11	2	25	19.94	2	1	2	3.612	77.865	21289.65781	5.18	41.51	12.75	9.07
11982	1	2	1	68	1	1	3	1.63	1	15	29.85	1	2	2	9.492	11.54	1727.548088	5.35	50.39	26.58	7.195
12018	1	1	1	38	5	4	1	2.21	2	16	20.29	2	2	2	7.357	76.125	71316.69521	5.6	44.09	7.44	3.099
12029	1	2	1	24	1	3	1	3.31	2	28	30.96	2	2	2	7.52	131.864	14382.90533	3.8	17.83	26.79	13.484
12037	1	2	1	51	3	5	2	0.68	1	23	29.55	2	1	2	5.866	94.931	43759.87432	3.72	43.39	23.82	3.157
1207	1	1	1	50	3	3	1	1.25	2	1	25.9	1	1	2	7.519	119.625	49724.58312	4.75	27.59	21.71	7.408
12073	1	1	1	48	4	4	5	2.26	2	22	20.73	2	2	2	14.937	140.106	31541.64564	11.86	190.6	33.64	5.937
12085	1	2	1	74	3	4	1	3.45	1	21	24.6	1	1	2	3.093	43.38	21150.90752	5.1	73.45	12.69	3.416
12150	1	1	1	38	3	4	1	4.31	1	20	20.58	2	2	2	18.991	151.594	85048.14775	12.73	57.35	53.04	7.035
12154	1	1	1	55	3	5	1	5	2	23	28.82	1	1	2	5.655	52.546	60537.92324	5.34	37.88	12.96	7.694
12166	1	2	1	59	3	3	1	3.35	2	23	32.04	1	1	2	5.302	159.651	60266.35204	3.89	49.93	22.01	4.728
12185	1	2	1	40	3	4	1	2.32	2	18	31.72	2	2	2	5.115	121.855	68311.95499	4.57	18.75	31.55	11.975
12187	1	1	1	54	3	4	1	5	1	26	26.1	2	2	2	2.596	152.594	50272.49314	4.22	37.92	41.93	3.723
12339	1	2	1	38	4	4	1	4.97	2	21	36.58	2	2	2	1.049	59.581	17614.04333	7.29	46.4	47.01	8.671
12371	1	1	1	62	4	3	2	3.9	2	26	32.85	1	2	1	5.578	143.797	0	3.48	47.71	28.53	13.908
12404	1	1	1	65	3	3	2	1.47	2	20	42.2	1	2	1	8.588	147.645	0	1.81	45.59	31.52	4.578
1242	1	2	1	20	4	3	5	0.85	1	7	25.95	2	2	2	15.201	202.786	20278.37888	6.4	48.66	22.07	7.224
12503	1	2	1	85	3	4	1	1.38	1	22	23.88	1	2	2	10.609	26.601	11616.4689	2.58	100.6	20.6	2.584
12506	1	1	1	25	1	2	5	1.36	2	23	21.63	2	2	2	7.433	171.073	16731.81606	7.95	40.16	34.36	8.811
12518	1	1	1	45	1	1	1	4.61	1	17	30.66	2	2	2	9.963	263.681	9876.911517	4.32	29.45	31.35	9.894
1252	1	2	1	42	1	3	1	2.69	1	12	37.83	2	2	2	8.615	149.43	8048.012509	3.33	29.5	12.21	3.45
12520	1	2	1	30	1	2	1	3.94	1	15	22.31	2	2	2	6.621	217.947	15593.2453	7.42	35.4	30.16	5.596
12556	1	1	1	54	3	3	1	5	1	26	29.96	2	1	2	3.702	100.611	57505.21145	2.34	41.14	31.42	7.308
12596	1	1	1	67	3	2	1	1.34	1	27	27.27	2	2	2	3.06	219.073	39299.44893	3.8	46.71	18.88	6.691
12611	1	1	1	22	3	2	5	0.6	1	27	25.95	1	2	2	15.25	152.594	61065.39371	6.25	34.78	33.32	16.701
12617	1	1	1	65	3	4	1	1.23	1	27	39.94	1	2	1	8.178	28.45	0	2.95	34.17	30.74	5.274
12667	1	1	1	52	4	3	4	4.89	1	20	23.67	1	1	2	1.721	121.795	16562.14426	7.04	40.58	41.04	5.492
12710	1	2	1	44	3	5	3	5	2	20	34.17	2	2	2	2.112	113.991	83408.88175	3.32	20.63	59.7	9.933
12794	1	1	1	29	4	4	1	2.4	1	15	21.86	2	2	2	6.176	93.77	20378.63164	4.7	19.86	47.86	6.609
12807	1	1	1	78	4	1	6	0.79	1	25	29.93	1	1	2	3.071	59.13	9595.325664	2.14	33.73	20.18	3.929
1282	1	2	1	45	3	4	5	1.44	2	7	23.23	2	1	2	5.407	153.645	26703.03771	4.79	26.8	14.29	6.707
12851	1	2	1	46	3	4	5	5	1	21	35.65	1	2	2	2.215	55.303	59362.42806	6.31	28.79	37.42	10.797
12871	1	2	1	26	5	3	1	1.76	2	27	27.11	2	1	2	6.949	183.816	25555.74643	6.56	34.14	18.71	12.664
12963	1	2	1	60	5	5	1	3.45	1	18	22.82	2	1	1	5.664	219.982	45904.75101	4.62	36.88	43.81	2.888
130	1	1	1	59	3	2	1	2.58	1	10	26.17	2	1	1	2.058	56.035	75137.79218	5.17	40.1	27.64	7.9
13025	1	1	1	44	4	4	1	5	2	16	25.11	2	2	2	6.89	116.637	0	2.85	24.2	28.49	5.232
13108	1	1	1	73	1	1	1	2.1	2	15	22.2	2	2	2	2.738	113	2766.2521	3.06	29.19	22.27	5.407
13182	1	1	1	35	3	1	6	1.16	1	18	26.48	2	2	1	5.03	117.528	45762.20757	6.24	57.06	30.26	3.987
13202	1	2	1	53	3	5	3	5	1	25	25.08	1	1	2	10.469	97.631	54270.16796	4.58	27.3	16.27	4.895
13217	1	1	1	44	1	5	1	4.78	1	19	29.74	2	1	2	5.668	133.899	13391.5011	4.27	23.8	25.7	9.164
13219	1	2	1	39	4	4	1	3.3	1	14	32.53	1	1	2	10.011	105.6	18241.14444	5.52	41.91	35.6	18.287
13282	1	2	1	85	3	1	2	2.22	2	14	19.99	2	2	2	14.003	175.587	7661.580411	2.65	80.41	9.36	3.47
13293	1	2	1	32	3	3	3	1.91	1	26	26.58	2	2	2	7.285	96.439	72597.67283	4.58	18.24	47.54	7.324
13317	1	2	1	45	4	4	1	3.54	2	16	25.22	2	1	2	14.296	23.007	31332.40051	3.09	17.16	26.46	11.047
13383	1	1	1	51	1	1	2	0.59	1	15	25.2	2	2	2	12.997	62.669	9767.602102	5.31	41.48	29.62	5.792
13388	1	2	1	31	4	3	1	5	2	18	28.76	1	2	2	11.006	142.568	23620.83401	5.02	16.19	30.87	12.771
13400	1	1	1	38	3	3	1	1.89	2	26	29.28	2	2	2	8.292	180.027	63433.95188	4.35	30.68	19.19	4.978
13426	1	1	1	50	3	1	3	1.37	1	27	27.8	1	2	2	2.838	62.575	18073.42881	3.53	29.98	16.16	4.455
13428	1	1	1	48	4	4	1	4.19	1	15	21.55	2	2	2	16.279	97.233	23472.85065	7.7	55.2	36.93	4.31
13468	1	2	1	25	1	2	5	1.35	1	15	23.02	2	2	2	14.22	169.566	14880.66894	6.18	19.02	27.67	7.146
13481	1	1	1	22	3	4	6	5	2	25	45.26	2	2	2	4.994	89.427	59524.1476	1.58	10.23	26.68	8.026
13482	1	1	1	26	3	2	6	1.98	2	26	33.57	1	2	2	15.558	117.675	46392.84467	9.32	31.71	59.16	7.075
13496	1	1	1	24	1	1	5	1.94	1	22	21.18	2	2	2	22.067	178.943	18156.49398	9.53	47.89	26.11	10.006
13507	1	2	1	57	3	5	1	5	1	23	29.74	1	1	2	5.333	133.683	47114.04826	6.17	49.48	43.65	6.908
13539	1	2	1	62	5	5	1	5	2	26	22.17	2	1	2	3.637	67.632	29868.95376	5.07	35.57	27.26	4.112
13551	1	2	1	39	4	4	1	0.68	1	26	30.98	2	2	2	22.036	148.597	21139.48499	4.52	15.41	30.96	7.643
13601	1	1	1	49	4	2	5	0.14	1	20	33.52	1	1	1	1.736	25.909	14341.48026	4.62	40.01	38.15	14.416
1366	2	2	1	35	4	3	5	0.71	2	8	20.81	2	2	2	16.374	191.024	21916.38761	7.67	61.84	44.38	12.442
13767	1	2	1	47	2	5	1	1.84	1	19	35.8	1	1	1	25.129	136.618	11676.77794	2.38	21.45	15.59	7.455
13788	1	2	1	22	3	4	5	3.59	2	22	40.16	1	2	2	7.308	187.018	78764.34685	5.34	14.41	45.1	14.603
13809	1	1	1	59	3	3	1	4.31	1	26	28.77	2	1	2	2.247	132.733	51194.67926	5.13	48.44	27.43	2.097
13862	1	2	1	43	3	5	5	5	2	26	23.1	2	2	2	29.383	201.631	57235.71994	5.32	31.84	32.94	7.133
13870	1	2	1	45	4	4	6	4.19	1	16	24.65	2	2	2	16.221	125.069	27005.89431	4.31	44.23	14.57	5.711
13884	1	1	1	31	3	2	5	5	1	24	20.48	2	2	1	9.197	214.731	0	8.24	38.43	39.5	4.07
13891	1	1	1	61	1	4	1	3.01	2	24	28.77	2	2	2	4.163	12.941	3349.940862	5.63	48.49	19.12	11.539
13897	1	1	1	36	1	1	4	1.58	2	22	26.2	2	2	2	23.003	137.074	20042.85484	5.42	26.9	20.02	5.158
13899	1	2	1	24	1	5	5	1.84	1	19	30.78	2	2	2	35.279	320.707	22588.69856	6.46	25.05	27.97	9.704
13928	2	2	1	26	3	5	1	1.37	2	19	41.14	1	1	2	9.493	79.908	73145.46698	2.86	9.03	26.3	7.64
13960	2	1	1	45	2	3	1	0.96	2	25	27.59	2	1	2	10.092	272.762	66514.49403	3.88	21.17	33.35	8.341
14040	2	2	1	45	1	4	1	1.73	2	17	29.4	2	2	2	10.053	116.548	8527.710731	5.9	28.34	32.83	6.47
14060	2	2	1	26	3	4	1	2.39	2	19	31.96	2	2	2	6.497	92.177	70700.11098	3.59	17.39	22.56	11.269
14088	1	1	1	50	3	4	1	3.08	1	23	26.76	1	1	2	10.845	203.001	45273.42882	3.86	26.5	18.77	4.85
14142	1	1	1	33	3	3	5	0.04	1	23	25.06	1	1	2	8.012	170.715	63931.76841	3.89	25.01	15.8	15.528
14168	1	2	1	54	2	3	3	5	2	27	23.13	2	1	1	5.004	140.525	0	5.21	28.17	18.97	18.788
14224	1	2	1	37	3	5	1	3.5	2	21	27.98	2	2	2	7.65	201.657	43310.9089	2.59	15.96	8.54	7.135
14270	1	1	1	54	3	3	3	1.13	1	26	31.33	2	1	2	5.064	125.774	21147.13885	3.18	22.3	20.1	7.523
14284	1	1	1	59	3	5	1	5	2	24	29.51	2	1	2	7.32	113.85	57430.0326	3.67	34.2	23.67	5.766
14286	1	1	1	44	4	5	1	3.21	1	24	23.72	1	2	2	22.099	225.207	17124.10339	6.63	38.63	25.31	9.907
14325	1	2	1	25	4	5	5	4.19	1	14	32.67	1	2	2	4.581	129.127	21972.26473	5.37	28.72	32.02	15.953
14336	2	2	1	44	3	5	1	4.31	2	26	25.54	2	1	2	1.13	32	56204.71463	11.11	38.57	57.41	7.865
14353	2	1	1	70	3	3	3	3.39	2	18	20.77	2	2	2	4.58	148.34	25557.86228	10.64	141.3	39.97	4.436
14355	1	2	1	39	4	5	5	3.49	1	24	28.7	1	2	2	15.087	223.531	22600.97854	3.98	16.86	34.57	10.488
14370	1	2	1	29	3	4	5	4.66	2	14	23.9	2	2	2	1.972	152.901	61204.03695	6.65	18.93	41.16	10.549
14398	1	1	1	36	3	4	1	1.68	1	18	25.96	2	2	2	2.916	141.709	67929.1306	5.28	20.06	27.71	5.196
14462	1	1	1	70	3	3	1	5	2	18	32.6	1	2	2	6.603	125.069	26409.69792	2.31	31.24	20.37	5.973
14473	1	2	1	47	3	4	3	5	2	18	27.94	2	1	2	4.225	117.101	69269.65567	2.72	24.08	21.69	9.16
14570	1	1	1	62	1	1	1	4.92	2	27	28.91	2	2	2	2.649	53.787	4297.672758	4.76	46.38	14.03	6.36
14648	1	2	1	22	3	1	5	3.98	2	16	34.04	1	2	2	8.193	196.697	76424.1398	4.74	15.97	32.26	7.769
14667	1	2	1	26	3	5	5	5	1	21	26.06	2	2	2	8.011	247.6	50479.68265	4.37	30.25	17.87	7.175
14672	1	1	1	44	4	1	5	0	1	18	26.65	1	2	2	6.501	143.963	19773.84692	4.82	33.62	41.19	6.736
14703	1	2	1	43	1	3	1	3.33	2	23	20	1	2	2	21.129	171.814	11079.4554	5.84	55.89	16.07	5.993
14721	1	1	1	31	3	1	1	1.83	2	22	24.69	2	2	2	5.319	113.33	67769.7081	6.45	48.32	18.11	9.431
14740	1	1	1	42	4	4	1	1.5	1	19	29.68	2	2	2	8.925	237.089	22283.07241	7.14	39.23	39.23	13.756
14776	1	2	1	62	3	5	1	5	2	28	24.57	1	2	1	3.54	108.151	45540.84751	5.3	37.14	14.44	4.995
14824	1	1	1	73	3	5	1	5	2	22	31.39	1	2	2	4.806	160.403	32840.79171	4.46	52.9	37.91	14.316
14855	1	1	1	33	3	2	1	1.93	1	14	27.06	2	1	2	2.788	165.208	51047.15886	4.39	20.73	23.16	7.647
14941	1	1	1	50	3	3	1	1.55	2	23	25.38	2	1	2	3.63	86.359	62794.46611	6.38	53.89	30.15	6.91
14971	1	1	1	47	3	3	6	1.63	1	18	25.35	2	2	2	6.24	226.86	68204.99187	7.15	21.55	81.12	5.976
15001	1	2	1	82	3	1	1	2.35	2	18	31.45	1	2	2	5.81	109.666	17274.33443	2.77	72.18	18.72	6.27
1505	1	1	1	80	3	3	1	1.24	1	9	27.56	1	2	2	3.625	22.464	12365.21619	2.2	36.43	13.89	28.39
15096	1	1	1	20	3	4	5	2.12	2	18	20.39	2	2	2	4.567	153.928	34462.86273	5.63	25.09	22.46	4.551
15110	2	2	1	23	1	2	5	0.94	1	15	23.02	2	2	2	11.136	331.173	13868.13462	8.71	51.16	38.74	11.257
15113	1	1	1	40	3	3	5	5	1	15	26.23	1	2	2	15.343	92.501	64481.49186	6.5	29.57	49.07	8.718
15252	1	1	1	39	1	1	1	1.94	1	22	34.38	2	2	2	10.966	67.643	19195.04652	5.2	62.1	34.73	8.72
15280	1	2	1	46	3	4	6	2	1	26	26.68	1	1	2	24.509	21.198	69269.65567	1.98	32.91	13.99	9.463
15342	1	1	1	26	1	2	5	0.18	2	16	25.42	2	2	2	13.588	142.798	16421.33029	5.04	24.78	28.03	11.127
15351	2	1	1	80	1	1	1	2.26	1	17	25.65	1	2	1	2.343	21.801	2155.503931	2.26	43.48	13.6	2.979
15369	1	1	1	63	4	3	1	5	1	14	28.84	1	2	2	6.188	126.068	10796.83723	4.85	27.3	33.15	10.659
15399	1	1	1	35	3	5	6	2.91	2	26	23.93	2	2	2	13.695	58.317	61030.71392	5.52	24.71	64.37	3.608
15404	1	2	1	42	5	5	1	4.39	1	25	24.52	2	2	2	23.047	128.19	75846.94815	5.95	29.04	30.91	4.724
15500	1	2	1	43	3	4	1	5	1	17	23.22	2	2	2	4.38	200.745	52080.4881	4.69	34.92	16.14	9.067
15596	1	1	1	39	5	4	1	3.54	1	17	29.86	2	2	2	3.894	121.033	47146.54519	3.93	28.06	15	5.804
15612	1	2	1	32	3	4	5	5	1	23	28.71	1	2	2	19.456	47.519	60578.9698	3.3	20.12	5.89	10.07
15621	1	2	1	44	3	5	1	5	2	23	22.57	2	2	2	5.765	167.963	70343.39146	4.95	39.2	21.17	10.067
15632	1	1	1	28	3	4	5	5	1	18	26.02	2	2	2	8.209	201.333	59702.26243	5.03	29.62	45.94	3.584
15726	1	1	1	26	4	4	6	0.58	1	27	26.45	2	2	2	12.495	152.286	24643.02771	7.51	44.89	33.4	9.742
15875	1	2	1	44	3	3	1	5	1	23	29.21	2	1	2	21.286	139.3	65523.8973	4.31	42.32	23.28	5.067
15921	1	1	1	43	4	2	1	1.37	1	20	24.37	2	2	2	10.424	126.441	13688.07751	8.23	59.52	64.55	6.039
15929	1	1	1	70	3	4	1	4.19	2	21	28.76	1	2	2	6.437	52.342	21124.14533	2.56	57.18	5.38	5.995
15969	1	1	1	25	3	4	1	4.53	1	20	28.15	2	2	2	12.65	258.168	41361.56008	3.99	22.89	18.35	7.417
15973	1	1	1	55	5	4	1	2.6	2	28	28.56	1	2	2	5.341	95.275	45440.98402	3.81	48.67	30.81	12.477
16131	1	1	1	67	1	1	1	1.21	1	22	27.21	1	1	1	7.752	40.994	2612.387673	3.04	38.81	25.67	12.911
16193	1	1	1	71	2	1	1	1.45	2	27	26.82	1	2	2	7.185	61.131	15406.06839	6.77	92.95	14.45	6.827
1627	1	2	1	46	3	4	1	1.78	1	1	27.63	2	2	1	3.716	130.492	74730.28632	3.59	25.74	31.41	6.277
16291	1	1	1	37	3	3	1	0.92	2	25	35.54	1	1	2	11.529	112.67	72396.43931	2.32	11.53	31.35	12.898
16301	1	1	1	77	3	4	1	5	1	24	27.46	1	2	1	3.073	130.33	35354.04072	3.77	46.6	31.11	2.568
16326	1	1	1	80	1	4	1	3.33	2	28	27.01	1	2	2	5.543	85.803	2210.331126	1.85	39.77	8	2.142
16372	1	1	1	37	4	2	1	3.08	1	18	24.41	2	2	2	4.881	138.398	21139.48499	6.55	50.74	32.4	4.333
16403	2	2	1	30	3	3	1	0.73	2	19	41.62	2	2	2	7.155	61.722	34578.86135	3.12	11.98	25.02	4.981
16447	1	2	1	66	3	5	1	3.45	2	26	27.29	1	2	2	10.014	255.23	27830.48584	5.02	74.73	31.46	7.094
16593	1	2	1	24	2	4	5	2.56	1	24	19.85	1	2	2	4.599	81.903	22506.9534	7.92	61.21	34	5.107
16615	1	1	1	22	1	1	5	0.45	1	15	25.74	2	2	2	16.829	75.98	15257.80013	5.72	25.85	28.87	17.785
16661	1	1	1	50	4	2	1	1.26	2	20	31.45	1	2	1	4.424	57.609	30159.23909	6.23	52.12	36.81	9.785
16697	1	1	1	26	3	3	1	1.18	1	16	33.17	2	2	2	4.397	150.43	60252.44904	4.35	12.76	20.62	6.983
16738	2	2	1	29	4	4	6	2.82	2	16	33.63	1	1	2	10.434	28.804	29818.95373	6.21	50.69	34.38	13.696
16779	1	1	1	85	3	1	2	0.87	1	26	23.97	1	2	1	21.294	185.991	12499.62629	6.59	75	33.48	9.021
16791	1	1	1	36	2	4	6	1.73	2	27	21.78	2	2	2	0.071	98.514	85465.82833	8.54	44.97	29.71	8.17
16808	1	1	1	63	3	3	1	2.7	2	22	25.19	1	2	2	1.18	17.418	49376.07647	2.45	32.64	9.74	4.351
16849	1	1	1	42	2	4	4	4.29	1	15	35.64	2	2	2	2.763	79.493	0	2.4	17.61	11.17	8.634
16875	1	2	1	53	1	4	1	3.51	1	15	29.79	2	1	2	10.292	86.828	8846.859164	6.08	62.9	27.46	3.443
16898	1	2	1	82	3	2	1	5	1	16	26.79	1	2	2	10.265	113.145	15910.20599	1.83	42.59	19.97	5.149
16913	1	1	1	35	5	2	1	4.12	2	23	25.52	2	1	2	4.916	121.033	57404.68628	5.42	29.71	19.96	20.707
16927	1	1	1	49	4	3	5	2.28	2	20	20.17	1	2	2	14.939	81.045	27445.30858	3.32	52.65	31.8	2.294
16936	1	2	1	35	4	5	6	4.74	1	15	22.72	2	2	2	16.197	213.651	20572.69546	8.87	47.25	35.71	8.831
16967	1	2	1	33	1	1	1	1.73	2	17	28.09	2	2	2	5.088	107.63	13573.11105	4.83	21.61	21.74	10.383
16995	1	1	1	59	3	4	1	5	1	16	27.42	2	1	2	3.812	74.146	57943.07078	6.96	45.26	43.14	5.134
17030	1	2	1	32	3	3	1	4.84	2	26	29.95	2	2	2	5.448	164.214	0	5.21	27.67	38.19	16.857
17061	1	1	1	64	3	2	1	5	2	20	26.88	1	2	2	2.718	112.551	39840.81824	3.11	28.77	38.87	5.147
17078	1	1	1	32	3	2	1	1.06	2	24	24.57	2	2	2	5.031	131.03	63338.70407	9.46	51.76	25.28	6.391
17091	1	1	1	46	3	3	1	3.98	2	16	35.16	2	2	2	4.695	94.529	90913.74518	2.63	23.03	46.17	6.119
1711	1	1	1	69	3	4	1	5	2	6	30.79	1	1	2	1.758	36.235	37424.6987	8.05	74.78	40.97	6.166
17127	1	1	1	71	3	3	1	3.94	2	21	28.41	1	2	1	2.154	62.395	0	2.8	29.47	32.31	5.017
17170	1	2	1	39	1	4	6	5	2	17	29.68	2	2	2	5.45	79.595	14431.5742	6.42	29.39	48.28	13.3
17181	1	1	1	51	1	4	1	5	2	17	31.89	1	2	2	2.228	169.479	8840.220688	3.61	29.18	33.57	3.774
17210	1	1	1	64	3	5	1	4.74	1	26	28.83	1	1	2	3.71	98.227	35536.42801	3.96	47.02	20.65	8.093
17268	1	1	1	61	1	4	1	0.97	1	28	37.49	1	2	1	3.547	97.749	2362.286062	3.97	44.03	36.84	8.487
1728	1	1	1	77	3	1	1	0.62	1	11	28.76	1	1	2	6.555	173.145	18219.06243	4.39	85.69	9.08	6.814
17374	1	2	1	25	1	3	1	4.1	2	24	36.1	2	2	2	3.516	97.793	17648.47344	3.97	24.05	33.88	13.844
17423	1	1	1	70	3	2	1	1.17	1	17	18.41	1	1	1	4.398	62.099	15750.90504	4.87	77.06	8.45	8.609
1748	1	2	1	20	5	4	5	2.44	1	1	24.6	2	2	2	5.029	102.295	21177.39819	7.06	26.32	54.28	7.485
17506	1	1	1	72	3	2	1	2.18	1	17	27.74	1	1	2	5.023	181.356	19805.58875	2.66	32.98	12.72	5.216
17518	1	2	1	41	1	2	1	2.13	2	15	30.18	1	1	2	5.514	188.886	10888.6623	3.16	25.04	21.44	6.846
17541	2	2	1	34	1	4	5	5	1	17	27.73	2	2	2	7.785	76.33	13456.42622	4.56	15.25	24.47	3.863
17569	1	1	1	60	4	2	1	4.22	1	24	36.19	1	1	2	23.964	289.524	9369.769092	6.45	75.01	15.97	2.924
17571	1	2	1	36	3	5	1	3.66	2	21	31.62	1	2	2	3.833	102.281	43310.9089	4.59	20.46	28.41	19.067
17587	1	1	1	37	3	4	1	2.15	1	15	22.3	2	2	2	3.62	103.686	59928.80808	9.92	41.46	61.91	5.824
17608	1	2	1	44	1	1	1	1	2	23	27.64	2	2	2	0.482	109.5	11088.76605	4.43	29.76	27.59	6.035
17654	1	2	1	42	1	2	5	2.83	2	25	30.86	2	1	2	8.633	100.016	7950.80119	3.3	20.79	33.16	3.452
17725	1	1	1	72	1	4	1	5	1	28	36.16	2	1	1	3.579	89.919	1517.602137	2.34	24.39	26.59	5.068
17738	1	2	1	22	4	2	5	1.22	2	22	18.95	2	2	2	16.561	109.781	26691.8189	10.06	63.91	24.73	5.683
1786	1	2	1	26	4	4	5	3.76	2	4	43.68	2	2	2	5.022	91.646	18903.84426	3.29	27.16	43.14	9.992
17895	1	1	1	22	4	4	5	2.28	2	20	19.68	1	2	2	29.605	20.206	23406.98057	10.15	59.08	20.19	8.399
17923	1	1	1	46	1	4	1	5	2	28	57.5	1	2	1	3.372	118.656	9636.615353	1.02	14.12	40.19	6.953
18014	1	1	1	46	1	1	6	1.17	2	20	28.5	2	2	2	13.071	150.811	13775.43502	3.77	31.95	19.77	7.036
1809	1	2	1	51	3	5	1	5	1	10	28.43	1	2	2	2.082	125.402	52539.52044	6.67	76.88	17.33	19.718
18095	1	1	1	24	4	2	5	0.67	2	20	19.6	1	2	2	6.613	99.149	24372.35194	7.76	36.95	35.48	11.743
18121	1	1	1	42	1	2	1	4.48	2	25	24.07	1	2	2	4.576	58.422	8569.653924	6.52	29.53	46.76	5.002
1814	1	2	1	37	3	5	5	5	2	6	21.5	2	2	2	4.853	109.656	72692.58869	6.27	51.77	39.17	6.29
18146	1	2	1	47	3	3	1	5	2	21	29.51	2	2	2	8.423	100.869	73203.24585	5.2	33.96	36.96	6.684
18301	1	1	1	26	1	4	6	1.86	2	27	28.04	2	2	2	32.325	145.401	26927.94134	5.31	26.32	20.5	7.344
18311	1	1	1	44	3	2	1	4.12	1	15	25.74	2	2	2	3.565	162.08	59798.50755	4.1	37.72	25.22	7.104
18319	1	1	1	21	3	3	5	5	2	21	19.59	2	2	2	9.205	136.371	48767.75784	6.44	20.56	35.02	7.266
18344	1	1	1	62	4	2	2	1.35	1	15	39.4	1	1	1	6.909	23.45	12056.10006	3.18	33.73	21.25	5.288
18395	1	1	1	24	2	4	6	0.93	2	27	35.35	2	2	2	9.817	139.981	72797.5408	5.7	28.33	34.43	10.109
18497	1	2	1	57	1	1	1	1.21	2	25	27.58	2	2	2	15.799	100.666	7568.333035	6.07	52.91	22.98	14.796
18524	1	1	1	28	1	1	1	1.33	2	15	27.09	2	1	2	21.609	46.105	16173.53283	4.19	20.65	21.76	4.049
18598	1	1	1	52	3	4	1	1.21	1	22	38.41	1	2	2	7.781	115.314	16864.3348	5.2	32.71	60.08	11.085
18609	1	2	1	47	1	1	1	5	2	17	25.56	2	1	2	5.223	145.937	9492.158188	4.01	32.81	18.63	5.623
18614	1	1	1	52	4	2	3	3.84	2	22	24.62	1	2	2	4.793	158.83	30653.11078	6.13	40.65	40.31	10.643
18635	2	1	1	45	5	4	1	3.39	2	19	30.5	1	1	2	14.451	104.021	80592.41811	3.14	24.45	25.9	15.809
18676	1	1	1	75	3	5	1	3.35	1	15	30.53	2	1	2	7.2	15.607	23138.92956	2.57	42.92	25.59	6.617
18686	1	2	1	27	3	3	5	3.61	1	16	29.07	2	2	2	6.602	158.857	76457.51747	3.93	11.96	26.23	16.935
18698	2	2	1	22	3	5	5	0.81	1	22	21.39	2	2	2	12.09	217.835	52786.97176	5.99	33.86	26.19	5.763
18709	2	2	1	62	4	1	1	1.83	1	16	35.85	1	2	1	19.412	14.294	13340.45055	2.09	26.25	26.36	4.906
18743	1	1	1	32	3	3	1	1.7	1	26	20.12	2	2	2	5.237	189.796	71341.92172	6.24	23.62	48.93	9.562
18753	1	2	1	40	3	4	1	2.42	1	18	28.94	2	2	2	6.304	134.456	65487.02452	3.16	16.65	21.98	10.954
18813	2	2	1	21	4	3	5	0.14	2	21	23.23	2	2	2	0.813	134.784	17614.04333	10.04	52.16	25.46	5.763
18845	2	2	1	26	3	4	1	1.2	2	24	49.23	1	2	2	16.999	98.281	36448.49224	1.55	10.54	16.85	4.446
18884	1	2	1	75	1	5	2	5	2	17	28.92	2	2	2	5.644	162.021	3055.274464	5.14	56.34	38.06	5.342
18928	1	1	1	71	3	2	1	2.19	1	18	20.58	2	2	2	5.084	230.822	24922.483	7.85	91.93	30.36	5.313
18941	1	2	1	21	2	4	5	2.45	2	25	23.51	2	2	2	10.559	236.294	64487.58268	6.37	28.6	25.07	10.7
18944	1	2	1	26	3	5	5	5	2	25	30.17	2	2	2	17.033	118.656	58546.8804	4.02	23.31	12.95	5.24
18974	1	1	1	22	4	2	5	1.77	1	24	23.41	1	2	2	6.581	42.802	24507.99242	5.06	81.99	28.22	7.131
18984	1	1	1	36	3	5	1	5	2	17	24.64	2	2	2	11.442	265.149	45950.8413	4.26	30.84	18.36	11.643
19010	1	2	1	48	3	4	3	5	2	19	26.55	2	1	2	7.114	240.809	87023.45699	4.48	42.53	25.84	7.054
19051	1	2	1	41	4	5	1	2.76	1	17	27.92	1	2	1	4.892	122.356	0	5.05	25.98	58.78	16.708
19056	1	1	1	63	4	2	1	2.07	1	25	22.79	1	1	2	5.369	161.245	8669.236894	3.27	66.53	17.85	1.816
19068	1	2	1	85	3	4	1	3.45	1	19	27.95	2	1	2	1.771	56.197	13970.09593	3.12	65.74	17.96	8.064
19141	1	2	1	35	3	4	1	4.44	1	19	27.47	1	1	2	7.128	199.27	75548.6967	4.29	14.8	17.53	4.828
19180	1	1	1	67	3	5	1	3.77	1	16	31.47	1	2	2	6.962	101.598	42608.10769	5.34	59.38	35.72	3.741
1920	1	1	1	68	3	4	1	1.6	1	11	24.87	2	2	2	7.13	174.967	27718.61613	4.52	65.12	14.69	4.298
19270	1	1	1	29	1	2	1	1.35	2	20	25.81	1	2	2	8.299	198.941	17960.66297	5.07	23.7	25.23	14.197
19298	1	2	1	54	1	1	1	0.94	1	15	44.15	2	1	2	5.475	97.976	10197.88806	3.06	43.07	55.12	10.867
19309	1	1	1	52	3	5	1	5	1	14	20.53	1	1	2	3.078	114.492	51072.56067	8.84	130.3	23.93	36.542
19348	1	1	1	66	1	1	1	1.42	2	17	30.87	1	2	1	4.139	124.663	1346.619425	2.33	29.98	8.84	4.138
19396	1	2	1	32	1	5	1	5	1	28	26.93	2	2	2	7.34	203.057	13527.65487	4.77	19.23	31.29	6.816
19461	1	1	1	66	3	1	1	1.16	2	22	34.78	1	2	2	3.079	121.509	25819.21882	4.71	73.29	26.67	10.653
19465	1	2	1	70	1	1	5	0.93	1	22	23.41	2	1	2	2.879	73.065	3976.173912	5.02	55.1	22.33	6.688
19478	1	1	1	57	3	5	1	5	1	19	29.07	2	2	2	4.246	144.414	52184.86734	3.75	41.03	16.66	6.317
19668	1	1	1	32	4	4	1	2.21	2	18	25.95	2	2	2	6.89	83.412	22781.90341	5.38	19.95	37.61	6.829
19688	1	1	1	73	3	4	3	0.9	2	23	22.79	1	2	2	3.078	155.899	10925.96052	3.79	54.8	36.96	2.265
19698	2	2	1	62	3	5	5	3.49	1	20	31.41	1	2	2	10.674	80.532	24560.96764	2.82	34.94	40.79	5.37
19711	1	1	1	21	5	3	6	0.86	2	25	29.21	2	2	2	22.603	187.018	67043.29703	4.46	21.69	24.93	12.372
19744	1	2	1	34	1	4	5	2.03	1	15	26.92	2	2	2	14.841	194.872	14897.95495	8.11	39.51	29.63	26.373
19826	1	1	1	76	3	3	1	2.58	1	18	25.31	1	1	2	1.514	81.259	24787.68552	2.4	50.76	17.78	2.967
19829	1	1	1	57	3	3	6	5	1	22	28.46	1	2	2	7.313	92.884	42611.314	3.8	39.91	22.31	9.319
19874	1	2	1	20	4	4	5	5	1	27	26.33	2	2	2	8.193	143.837	0	5.53	17.17	17.48	10.824
19891	1	2	1	81	3	5	1	5	2	15	28.08	1	2	1	3.692	83.862	15816.14464	3.13	16.54	49.38	12.993
19900	1	2	1	34	3	5	1	5	1	26	26.59	2	1	2	24.559	247.133	71341.92172	4.76	11.03	24.69	9.902
19903	1	2	1	25	1	4	1	0.39	1	17	29.77	2	2	2	21.566	226.534	11723.40484	3.21	23.74	15.32	5.876
19904	1	2	1	22	1	2	5	1.48	2	17	28.14	2	2	2	16.854	154.435	14519.86471	8.34	20.54	38.35	6.641
19911	2	1	1	47	3	3	1	3.59	2	22	62.99	1	1	1	2.491	43.91	84727.51134	2.66	33.75	30.08	8.596
20067	2	2	1	25	4	4	5	5	2	18	27.99	1	2	2	40.413	78.082	24939.43892	5.99	19.16	40.94	9.144
20117	1	2	1	40	3	5	5	5	2	21	25.85	2	1	2	5.898	156.86	53556.48713	3.97	21.41	22.82	8.756
20315	1	2	1	26	1	2	1	0.79	2	25	24.86	2	2	2	7.357	214.516	13679.53837	5.86	31.93	26.36	6.166
20326	1	2	1	65	4	4	1	4.31	1	24	28.77	1	1	2	4.354	149.298	10020.31472	3.43	28.26	30.29	7.045
20354	1	1	1	68	1	2	6	0.61	2	28	33.45	1	1	2	2.777	62.202	1887.635289	2.01	25.23	20.39	11.232
20434	1	2	1	42	1	5	1	5	2	15	32.91	2	2	1	6.646	162.063	12088.42528	3.95	16.3	39.44	6.958
2045	1	2	1	51	1	2	1	3.08	1	4	37.22	1	1	2	9.465	87.89	10823.08485	2.36	21.64	11.59	6.069
20453	1	1	1	57	3	3	1	4.31	1	23	27.14	2	1	2	2.81	89.222	46299.09765	6.68	43.13	15.59	16.26
20454	1	2	1	30	1	4	1	2.36	2	17	26.56	2	2	2	11.075	184.936	11878.06829	4.03	22.07	18.88	4.91
20472	1	2	1	67	3	5	1	2.76	1	15	35.27	2	2	2	15.06	55.658	36714.7137	5.34	48.21	41.85	6.268
20496	1	1	1	77	3	4	1	4.36	1	16	27.7	1	1	2	2.859	102.635	27186.12936	1.83	26.78	13.58	36.866
2053	1	1	1	74	4	2	2	0.78	2	5	21.4	1	1	2	0.34	46.432	9384.980535	4.7	77.82	36.68	3.196
20553	1	2	1	52	3	2	3	5	1	17	30.25	1	1	2	2.81	125.538	44372.49068	4.43	29.26	28.32	37.63
20562	1	2	1	41	3	3	3	2.7	2	22	27.5	2	1	2	3.879	180.1	81859.19989	5.78	32.84	32.44	14.134
20580	1	1	1	20	3	4	5	2.82	2	23	23.6	2	2	2	18.096	134.843	64053.66864	5.19	19.69	28	6.226
20644	1	1	1	29	1	4	1	2.27	1	26	32.79	2	2	2	4.642	112.85	24582.43013	6	27.37	40.12	5.875
20652	1	2	1	29	3	5	6	2.03	2	14	26.4	1	2	2	25.874	72.809	61177.31822	6.61	34.14	25.46	3.468
20666	1	1	1	27	3	4	1	4.52	1	19	29.71	1	1	2	8.059	229.402	64560.72634	3.08	19.41	20.68	5.455
20677	1	2	1	36	3	5	6	5	1	21	19.69	2	2	2	4.36	132.702	57830.2044	7.56	50.17	25.25	4.754
20720	1	2	1	52	3	5	1	5	1	27	24.98	2	2	2	5.112	122.139	50146.1446	5.82	50.48	14.14	11.787
20741	2	2	1	45	3	4	1	0.38	1	15	23.36	2	1	2	15.319	161.822	25183.61943	5.86	46.89	15.09	4.577
20756	1	1	1	36	1	1	1	0.38	2	28	31.37	1	1	2	14.307	89.427	14174.23544	2.6	17.8	6.95	4.618
20775	1	1	1	60	3	5	1	5	2	28	26.75	2	1	2	1.486	105.093	33241.9401	3.79	39.48	13.54	8.074
20824	1	1	1	20	3	2	4	0.93	2	22	18.76	2	2	2	13.094	262.985	42904.5093	5.14	27.39	27.2	8.828
20863	1	2	1	26	3	5	5	3.38	2	26	26.4	2	2	2	4.151	62.202	48390.25927	4.78	37.03	20.18	7.954
20959	1	1	1	49	3	4	5	1.34	2	16	22.27	2	1	2	13.644	107.192	33367.92185	4.88	37.66	21.35	9.065
20993	1	1	1	32	1	3	1	0.91	1	17	25.94	2	2	2	11.417	177.043	10881.8765	5.58	32.29	20.45	11.2
21087	1	1	1	28	1	2	1	0.65	1	34	25.94	2	1	2	16.908	204.395	30364.42	7.73	19.58	57.62	6.371
21090	1	2	1	56	4	2	1	5	1	41	26.46	1	2	2	1.067	77.12	22723.59333	10.08	18.15	125.9	6.848
21107	2	2	1	20	3	3	5	2.89	1	33	27.49	2	2	2	16.869	219.772	52091.53667	4.53	14.66	41.26	14.025
21219	1	1	1	21	3	4	5	3.12	2	30	25.07	2	2	2	11.049	227.77	52091.53667	7.49	31.08	37.94	12.574
21276	1	2	1	72	3	5	1	5	2	39	20.09	2	1	2	3.441	42.196	27500.97333	2.68	36.28	13.79	2.852
21352	1	2	1	44	1	3	1	0.96	2	40	22.85	2	2	2	16.774	122.087	12479.18333	4.19	27.31	32.62	6.122
21371	1	1	1	68	3	1	1	1.57	2	30	25.38	2	2	2	5.75	166.298	20692.47667	5.25	79.53	43.15	10.736
21420	1	1	1	39	3	4	1	4.35	1	29	28.62	1	2	2	5.533	150.474	0	8.41	75.88	44.66	7.59
21437	1	1	1	26	1	3	1	2.15	1	34	33.94	2	2	2	19.751	200.788	30021.87	5.08	23.77	32.48	6.405
21460	1	2	1	71	3	4	1	5	1	31	23.81	2	2	2	7.134	150.47	35448.66	6.13	55.35	47.07	10.007
21466	1	2	1	28	1	1	1	0.59	2	42	30.07	2	2	2	0.344	160.281	22332.86333	5.35	30.96	23.46	4.525
21554	2	2	1	71	5	5	1	5	2	34	20.32	1	1	2	2.854	63.239	39191.82667	3.94	21.89	85	2.059
21592	1	1	1	53	3	4	1	3.26	2	43	25.04	2	2	2	0.669	164.09	67584.50333	6.08	134	36.67	2.778
21625	1	1	1	50	3	2	1	1.28	2	34	21.07	1	2	2	2.227	132.519	30744.96333	8.76	84.67	29.74	4.166
21675	1	2	1	31	3	5	1	3.25	2	30	29.75	2	2	2	0.281	153.047	62310.51333	4.66	33.43	35.47	6.031
21699	1	1	1	70	3	4	1	2.64	2	29	28.15	2	1	2	5.434	102.738	23037.68667	6.89	52.61	42.6	1.024
21704	1	2	1	39	3	3	1	1.24	2	32	28.51	2	2	2	4.924	134.187	45179.22333	5.19	8.5	45.12	6.663
21788	1	2	1	30	1	5	1	5	1	38	24.75	2	2	2	2.131	39.517	27408.43	6.51	40.94	22.31	5.265
2184	1	2	1	60	3	5	1	5	2	12	23.62	2	2	2	2.184	62.575	33369.59095	6.26	63.72	45.31	4.772
21901	1	1	1	64	1	1	1	1.07	1	34	24.26	2	1	2	6.048	259.885	3412.713333	5.02	52.01	9.23	6.281
21913	1	2	1	56	1	1	1	2.1	1	38	25.48	2	1	2	8.178	172.723	0	3.13	28.61	11.95	6.049
21934	1	1	1	71	1	1	1	1.98	1	41	29.44	1	2	1	5.513	144.447	1964.57	4.73	35.02	34.2	8.089
21944	1	2	1	20	4	2	5	5	2	37	28.6	2	2	2	16.891	155.914	26901.75	8.72	22.8	58.69	21.836
22043	1	2	1	32	1	4	5	3.28	1	40	25.47	2	2	2	0.767	127.271	26017.64667	6.39	31.67	34.58	8.031
22096	1	2	1	65	5	3	1	2.8	2	34	37.17	1	1	1	3.485	91.471	48160.66	3.33	46.84	34.58	7.911
22108	1	2	1	29	4	4	6	0.76	1	35	20.77	2	2	2	19.675	125.072	24168.44667	8.58	15.49	133.8	7.018
22110	1	1	1	71	1	1	1	1.31	1	34	21.79	1	2	2	3.128	122.051	3226.376667	6.54	80.06	31.85	6.085
22136	1	2	1	70	1	1	1	1.31	1	34	31.47	1	2	1	2.355	48.732	2708.043333	2.5	18.73	26.51	4.486
22236	1	2	1	25	4	5	1	5	1	38	38.9	2	1	2	11.972	117.877	25675.21333	2.52	19.1	20.27	6.449
2226	1	1	1	67	3	4	1	4	1	1	23.15	2	1	2	3.231	183.935	37754.10301	5.49	107.2	12.21	18.839
22312	1	1	1	76	3	1	1	1.2	1	32	25.68	2	2	2	5.954	131.508	11390.89667	4.03	53.24	34.12	8.33
22315	1	1	1	44	3	3	3	0.36	2	31	21.97	2	2	2	18.155	181.822	31275.01667	3.74	81.52	31.96	4.583
22323	1	2	1	63	3	5	1	4.13	1	34	23.74	1	1	2	5.004	211.209	42602.49667	4.17	47.45	26.66	6.182
22333	1	1	1	68	4	4	1	2.24	2	37	24.46	2	1	1	7.105	104.9	14492.63667	5.76	92.85	40.03	5.737
22406	1	1	1	69	4	3	1	1.91	2	41	27.77	1	2	2	7.437	52.067	10170.87333	4.22	61.62	33.95	6.031
22489	1	2	1	41	1	4	3	1.44	1	35	27.98	2	1	2	37.508	162.873	13233.65	3.91	23.22	22.11	11.633
22507	1	1	1	63	3	3	1	3.92	1	38	33.21	1	2	2	3.118	88.737	38924.64667	3.39	45.32	21.73	10.009
22595	2	2	1	44	3	2	3	0.51	2	37	21.49	2	1	2	3.856	97.059	29240.77667	8.3	70.26	24.67	4.734
22676	1	2	1	59	1	5	3	5	1	40	30.48	2	1	2	5.597	59.359	15678.91333	3.97	38.59	25.25	6.219
22696	1	1	1	55	3	5	1	4.35	1	33	27.9	2	1	2	5.936	106	59757.27667	2.03	27.54	16.05	4.224
22698	1	1	1	43	3	3	1	1.25	1	32	35.1	1	1	1	6.764	63.657	34852.08667	4.37	20.3	68.83	8.956
22713	1	1	1	46	1	1	1	1.41	2	38	29.66	2	2	2	3.61	72.663	21382.29333	2.51	13.89	39.29	4.712
22727	1	1	1	51	3	5	1	3.02	2	32	24.19	2	2	2	2.704	93.538	86990.44667	5.68	38.92	44.21	6.837
2276	1	1	1	29	3	3	1	1.77	2	1	28.31	2	2	2	6.206	165.471	60469.88244	7.38	44.57	27.83	2.867
22773	1	1	1	54	3	5	1	5	1	33	29.03	2	1	2	5.896	129.593	68416.38333	4.86	36.63	51.53	13.805
22839	1	1	1	69	3	1	1	1.23	2	32	38.48	1	1	1	2.596	76.074	48923.49	2.42	23.47	45.98	5.3
22929	1	2	1	39	1	1	1	1.39	2	40	29.69	2	2	2	0.031	167.231	21741.58333	5.47	19.78	53.86	16.853
22972	1	1	1	24	1	2	5	1.5	2	40	27.06	1	1	2	22.453	300.436	0	5.25	20.5	46.46	23.384
22977	1	2	1	70	3	4	1	3.2	2	29	36.08	1	1	2	2.777	104.663	20143.33333	1.49	35.93	17.99	3.328
22982	1	1	1	24	3	3	1	5	2	34	28.49	2	2	2	0.291	92.381	64121.26667	5.8	23.87	31.29	6.377
23032	1	1	1	51	4	2	1	4.22	1	41	30.04	1	2	2	8.647	85.875	0	3.96	50.04	17.9	3.779
23053	1	2	1	25	4	4	6	0.98	1	37	24.1	2	2	2	11.488	151.52	27025.64	6.68	22.08	36.78	11.061
23204	1	1	1	22	3	4	6	4.08	2	34	27.95	1	2	2	5.959	98.316	65988.53667	1.64	30.31	19.61	6.991
23266	1	2	1	53	3	5	1	5	1	42	34.52	1	1	1	2.558	76.664	52370.05	3.66	6.04	106.6	7.656
23276	1	1	1	33	3	3	1	1.23	2	34	27.02	2	1	2	2.522	47.451	41051.42667	4.5	28.95	27.01	4.074
23305	1	1	1	33	3	2	5	2.29	1	33	24.9	2	2	2	8.66	177.642	64451.52667	5.21	29.57	25.5	3.374
23386	1	1	1	53	2	1	4	1.68	1	43	23.92	2	1	2	8.647	111.063	18969.1	6.54	52.44	46.22	6.703
23412	1	1	1	71	1	1	1	1.18	1	42	34.76	1	1	2	2.536	76.133	3054.426667	2.57	37.79	25.74	9.664
23432	1	2	1	68	1	1	1	2.29	1	34	31.14	1	2	1	2.902	69.17	3107.16	2.48	30.22	13.02	4.508
23434	1	2	1	21	4	2	5	1.44	2	42	30.69	2	2	2	8.929	70.391	23710.76	5.91	25.33	51.83	7.513
23487	1	1	1	72	3	5	2	5	1	32	31.99	1	2	1	2.164	93.185	32103	4.69	111.1	25.61	6.92
2349	1	1	1	64	5	5	3	1.07	1	7	26.81	2	1	1	2.415	78.977	19919.06213	4.92	40.47	19.58	9.18
23553	1	1	1	44	3	2	1	0.89	2	34	24.55	2	1	2	2.712	90.858	33392.57333	5.08	50.34	33.37	4.251
23561	1	1	1	49	1	1	1	0.36	1	34	27.58	2	2	2	9.413	129.978	19315.97	5.78	43.09	24.07	5.395
23618	2	2	1	47	4	2	5	0.84	2	41	40.99	2	2	2	19.638	71.047	25423.34667	1.83	19.92	28.18	4.634
2362	1	2	1	23	5	5	5	5	1	8	22.78	2	1	2	21.495	142.549	61075.54341	9.54	38.41	56.38	9.166
23742	1	1	1	31	5	5	1	5	2	39	28.96	1	1	2	0.681	89.078	69305.85333	4.26	29.85	44.28	8.832
23744	2	2	1	85	4	1	4	0.17	1	35	21.02	1	2	2	3.813	142.042	8776.873333	5.69	49.06	48.21	4.869
23746	1	1	1	52	3	3	3	0.64	2	34	19.36	1	2	2	3.424	70.76	28657.08	11.08	73.59	39.92	6.523
23760	1	1	1	50	3	5	1	1.11	1	31	23.01	2	2	2	10.539	129.913	32475.46667	4.12	25.33	15.58	5.334
23859	1	1	1	47	4	3	1	1.64	1	30	24.41	2	2	2	8.214	119.264	21747.80333	9.94	52.99	82.51	7.024
23913	1	1	1	40	3	3	1	1.25	1	31	20.52	2	2	2	15.118	398.221	36771.13	4.79	40.62	14.33	4.478
23928	1	2	1	30	3	5	1	5	2	36	25.88	1	1	2	0.261	89.151	85869.11	7.33	22.54	52.16	8.689
23973	1	1	1	72	3	1	1	3.28	1	31	24.33	1	1	2	4.807	114.274	33388.28	2.7	44.12	14.9	3.984
24045	1	2	1	72	3	4	1	2.29	1	33	30.13	2	2	2	5.85	221.393	22575.71	6.05	48.2	40.44	5.686
24067	1	1	1	54	3	2	1	0.51	2	30	36.43	1	1	1	4.488	110.414	23902.9	1.96	19.77	30.87	9.077
24090	1	1	1	57	3	4	6	0	2	32	17.54	1	2	2	3.781	130.622	31193.16	3.49	111.6	23.28	2.28
24144	1	1	1	23	5	3	5	3.27	2	39	32.34	2	2	2	0.507	80.655	56728.91667	6.2	21.95	50.19	5.454
24248	1	1	1	26	3	3	1	1.27	2	34	22.47	2	2	2	12.031	167.53	39287.56333	2.8	24.2	25.87	3.487
24292	1	2	1	23	3	3	5	5	1	29	25.06	2	2	2	9.406	186.612	58065.21333	9.06	20.65	101.8	14.481
24427	1	2	1	56	1	1	1	1.85	2	43	21.78	2	1	2	1.6	262.39	16549.70333	5.9	48.35	12.38	2.288
24456	1	2	1	20	3	3	6	0.32	2	34	38.95	1	2	2	4.159	92.408	37877.97	3.34	21.85	18.05	17.816
24474	1	1	1	44	1	5	1	1.12	1	43	30.03	2	2	2	15.757	119.691	14514.83	6.72	45.24	18.04	6.114
24539	1	1	1	51	1	1	5	0.78	1	39	22.89	2	1	2	0.312	171.272	14262.17667	5.94	56.41	20.22	10.232
24576	2	2	1	37	3	5	1	5	1	34	41.06	1	2	2	9.202	78.525	78447.42667	1.76	12.83	26.79	6.234
24588	1	1	1	78	3	5	1	2.06	1	29	22.58	2	1	2	2.123	80.754	11154.74333	6.72	95.31	31.36	4.185
24609	1	1	1	46	3	3	1	3.45	2	30	26.13	2	2	2	9.845	111.327	60020.89667	6.63	53.57	43.79	5.375
24673	2	2	1	63	1	3	1	3.05	1	34	32.21	2	1	1	16.454	239.389	3107.16	2.34	26.08	19.38	2.658
24707	1	1	1	82	3	5	1	4.13	1	31	24.86	1	2	2	8.248	131.513	18485.96667	1.08	25.86	17.26	2.671
2472	1	1	1	21	2	3	1	3.62	2	8	29.99	2	2	2	8.513	61.108	97389.71241	3.78	13.76	32.48	5.051
24726	1	1	1	22	4	2	5	0.29	2	41	17.19	2	2	2	3.275	44.025	0	6.22	22.83	61.62	12.584
2476	1	2	1	41	2	1	1	0.55	2	4	25.81	2	2	1	7.107	122.602	0	3.2	11.97	22.91	6.296
24785	1	1	1	78	3	3	6	2.4	2	30	28.12	1	1	1	3.963	192.596	21205.63	3.25	29.77	25.56	7.86
24905	1	1	1	70	1	3	1	2.62	2	38	26.23	1	2	1	10.299	129.664	3770.5	4.22	65.4	14.44	5.026
24935	1	2	1	67	3	4	1	4.54	1	32	28.99	1	2	1	1.723	11.926	46938.24667	1.67	12.1	14.63	3.735
24944	1	1	1	84	3	5	1	2.97	1	33	26.02	1	2	2	6.063	50.248	13730.02	4.55	107.6	28.91	4.639
25148	1	1	1	75	3	3	1	2.4	2	39	27.44	1	2	2	4.713	150.328	10135.90333	5.44	50.51	47.53	5.749
25150	1	1	1	36	3	3	5	2.8	2	33	23.91	2	2	2	16.254	170.8	70831.09667	6.63	40.69	35.1	5.468
25167	1	1	1	75	3	5	1	5	1	29	26.07	1	1	2	1.082	43.111	28736.21667	3.73	52.17	24.95	3.794
25169	1	1	1	53	5	3	1	5	1	30	42.52	1	1	1	5.334	112.386	83614.78667	4.08	22.66	32.66	2.338
25239	1	2	1	46	3	3	6	1.76	2	32	23.7	1	2	2	6.333	154.329	93467.43	3.91	38.14	26.15	7.163
25247	1	1	1	51	1	1	3	0.06	1	31	32.31	1	1	1	26.411	189.536	23131.46667	4.1	38.94	29.54	4.448
25279	2	2	1	20	4	4	5	0.13	2	31	20.8	2	2	2	10.41	129.609	27302.29	10.3	58.53	45.06	12.286
25290	1	1	1	82	3	2	1	2.32	2	39	16.78	1	2	2	5.648	235.098	0	7.77	155	40.42	2.516
25311	1	1	1	49	3	3	6	0.95	1	30	29.41	2	2	2	5.271	236.012	24977.61333	8.15	28.2	73.85	3.988
25360	2	2	1	61	3	5	1	5	1	31	28.46	2	2	2	11.667	210.043	47237.16333	3.59	24.14	14.77	7.031
25383	1	2	1	26	4	5	5	3.34	1	36	25.19	2	2	2	5.513	133.887	25233.58667	7.4	13.05	120.5	7.721
25399	1	1	1	60	3	5	1	5	1	36	23.99	2	1	2	4.344	117.395	34812.56	4.27	21.56	61.05	5.913
25413	1	1	1	55	1	4	1	4.77	2	40	35.25	1	2	2	10.07	114.46	13369.43667	4.79	35.64	47.25	9.548
25537	1	1	1	66	4	2	3	2.9	2	33	37.83	1	1	2	3.924	40.455	10116.14	3.3	27.51	47.43	7.047
25561	1	1	1	68	1	2	1	1.81	2	40	25.59	1	1	1	13.185	157.28	4647.966667	5.68	59.05	46.97	23.207
25562	1	1	1	71	3	3	1	3.2	2	39	36.39	1	1	1	3.166	110.091	28554.07667	2.54	38.02	36.54	4.269
25567	1	2	1	50	3	5	1	5	1	30	33.06	2	1	2	33.73	127.487	66259.80667	1.77	17.24	26.77	4.926
25601	1	1	1	58	3	4	1	1.76	2	35	33.77	1	1	1	0.096	101.602	28018.3	4.16	50.4	29.05	12.949
25671	1	2	1	22	4	2	5	1.84	1	43	28.51	2	1	2	0.327	130.791	27319.32333	5.95	22.75	35.02	7.773
25687	1	1	1	66	3	5	1	5	1	32	33.86	2	1	2	3.454	185.025	40760.89333	5.47	76.84	37.46	7.264
2575	2	2	1	43	4	1	4	1.41	1	7	29.93	2	2	2	18.248	126.251	21387.91591	5.99	67.89	44.86	4.023
25776	1	2	1	20	4	2	5	1.65	2	41	20.18	2	2	2	24.914	204.443	23753.84667	6.93	56.66	28.25	7.886
25816	1	1	1	42	4	2	6	1.34	1	32	22.92	2	2	2	3.023	28.913	26011.78667	6.57	16.4	112.6	5.531
25953	1	1	1	50	3	5	3	5	1	29	26.7	2	1	1	12.391	180.814	74104.15667	4.38	35.1	38.77	8.225
26003	1	2	1	34	4	4	5	2.26	2	36	32.35	2	1	2	18.106	78.668	32108.61333	3.19	14.34	25.27	7.785
26009	1	2	1	77	1	1	1	0.66	1	34	29.8	2	2	1	2.287	119.347	4155.256667	3.81	59.38	26	3.368
2601	1	1	1	55	4	2	2	2.09	1	7	20.08	2	2	2	5.149	175.307	18782.90368	12.41	126.9	58.5	5.537
26019	1	2	1	45	1	2	5	1.64	1	39	19.12	2	2	2	0.514	150.737	14262.17667	9.68	103.6	33.79	5.789
26024	1	2	1	23	5	4	6	1.07	1	32	19.21	1	2	2	23.996	123.718	28306.39	10.61	54.13	34.09	8.347
26027	1	2	1	45	4	2	3	2.62	1	41	27.19	1	2	2	5.347	123.36	22585.86	7.18	35.01	48.68	8.409
26047	1	2	1	58	3	1	1	1.28	2	34	20.97	1	2	2	17.133	158.725	29815.26333	6.4	47.5	18.32	9.821
26053	1	2	1	75	3	5	5	5	1	39	27.74	1	2	2	2.554	60.739	24328.14667	4.73	33.57	35.65	8.516
26089	1	1	1	48	3	4	1	0.87	2	31	31.2	2	1	2	7.986	145.849	32836.02333	3.62	33.79	42.55	11.637
26090	1	2	1	65	3	4	2	2.88	2	34	27.21	2	2	2	6.373	132.316	22021.38	3.82	32.63	16.81	12.987
26122	1	1	1	28	1	2	5	1.4	2	42	24.41	2	2	2	24.932	163.781	23593.24	6.25	23.41	37.94	7.901
26162	1	1	1	47	3	4	1	3.8	1	32	32.88	2	1	2	5.36	89.568	76066.88	5.91	10.97	111.5	10.671
26256	1	1	1	53	4	5	4	1.56	1	42	30.84	1	1	1	24.923	156.956	0	5.61	10.77	158	2.934
26260	1	2	1	79	4	2	1	3.18	2	31	38.02	1	2	2	2.682	78.833	8482.213333	3.02	38.75	41.12	15.409
26293	1	2	1	85	3	2	2	2.23	1	35	29.62	2	2	1	1.088	55.076	14980.72	3.21	49.77	25.76	5.952
26294	1	1	1	82	3	3	2	5	2	35	28.25	1	2	2	0.711	36.705	15232.38333	5.49	99.53	32.59	5.293
2630	1	1	1	49	1	3	3	1.08	1	5	20.84	2	2	1	22.078	64.213	0	0.43	170.2	33.33	3.825
26344	1	2	1	37	3	5	1	5	2	30	24.89	2	2	2	0.399	136.789	64451.52667	6.97	37.33	33.57	7.953
26370	1	1	1	40	1	1	1	1.58	1	43	19.83	2	2	2	18.001	230.8	15510.02333	6.59	47.5	21.45	6.19
26377	1	1	1	65	3	1	1	2.4	2	31	28.02	2	2	2	14.015	150.635	39143.95	5.12	77.42	19.55	7.124
26419	1	2	1	29	1	5	1	4.21	1	38	24.16	2	2	2	6.814	66.771	25647.27	5.83	38.55	32.57	5.897
26432	1	1	1	48	4	3	1	5	1	37	21.9	1	2	2	12.911	103.591	24670.54333	6.51	50.25	48.93	5.157
26491	1	1	1	78	3	3	2	5	1	33	24.8	2	1	2	10.675	145.407	22374.77	3.61	41.1	40.41	5.275
26501	1	2	1	77	1	1	3	1.5	1	34	26.11	1	2	1	3.661	166.516	0	6.19	74.58	73.65	4.63
26523	1	2	1	56	3	3	1	5	2	30	34.33	2	1	2	5.277	76.096	60166.16333	4.84	38.54	45.27	7.53
26563	1	1	1	52	3	3	1	5	1	39	33.55	1	1	2	0.047	63.192	68885.13	5.26	31.44	39.97	7.884
26592	1	1	1	27	3	4	5	2.9	2	30	21.96	2	2	2	26.386	138.977	48943.56	4.67	30.18	25.82	7.071
266	1	2	1	82	4	3	2	1.08	2	9	29.51	2	2	1	8.604	105.767	7203.152534	4.26	60.08	34.32	7.077
26620	1	2	1	37	3	5	1	5	1	32	32.91	2	2	1	10.104	180.416	76980.49667	4.23	38.88	21.39	6.303
26637	1	1	1	77	3	4	1	2.8	2	30	26.54	1	1	2	3.256	100.522	23225.17	4.58	47.56	66.85	5.658
26661	1	2	1	41	3	3	1	1.21	1	29	27.9	2	2	2	0.358	152.79	27832.06667	3.06	41.95	55.39	5.516
26667	1	1	1	28	3	4	3	4.47	2	31	34.22	2	2	2	12.652	150.07	63428.72667	1.8	17.49	39.11	7.35
26681	1	1	1	21	4	4	5	4.95	1	36	16.01	2	2	2	7.212	129.291	25814.74333	7.79	40.1	74.87	3.762
26739	2	1	1	43	1	2	5	1.06	2	38	26.83	1	1	2	13.512	125.08	23026.58667	5.04	30.12	27.02	5.501
26755	1	1	1	61	3	4	1	3.2	2	34	28.84	1	2	2	7.561	128.822	38673.75333	3.96	31.91	32.11	29.044
26795	1	1	1	29	4	2	1	4.15	2	31	18.33	1	2	2	9.626	136.752	27302.29	5.04	29.62	29.65	5.178
26811	1	1	1	76	3	3	1	3.36	2	43	26.24	1	2	2	6.651	165.968	20274.60667	6.24	76.74	31.82	4.568
26829	1	1	1	24	3	4	1	1.2	2	34	21.5	2	2	2	17.955	215.721	66324.49667	7.16	78.22	30.44	10.646
26841	2	2	1	25	4	3	6	1.39	1	41	33.99	1	2	2	3.747	129.492	27089.25333	6.42	42.76	62.39	8.548
26878	1	2	1	76	3	5	5	0	1	34	29.41	2	1	2	3.624	98.5	13077.68333	4.93	55.44	43.21	7.131
26887	1	2	1	59	1	2	1	4.2	2	42	31.34	1	1	2	26.989	124.802	13039.68	4.24	49.24	27.53	6.129
26907	1	2	1	20	4	2	5	0.87	1	41	30.94	2	2	2	10.554	111.705	22508.02667	4.73	21.71	49.98	7.721
26910	1	1	1	85	3	4	2	0.86	2	37	33.63	1	1	1	3.592	109.126	0	2.02	19.87	29.72	10.446
26916	1	1	1	68	3	5	1	3.2	2	34	24.63	2	1	1	3.75	101.512	49226.35667	5.12	48.84	30.78	5.991
26950	1	2	1	26	3	5	5	1.07	2	40	25.09	2	2	2	19.903	81.779	27838.13333	4.15	18.86	33.56	4.997
26969	2	1	1	81	3	5	2	2.04	2	29	37.78	2	2	2	1.366	16.178	12415.51667	0.67	15.51	10.35	1.934
27048	1	2	1	33	3	4	1	4.47	2	33	26.87	2	2	2	5.22	110.414	66855.76667	4.79	31.41	39.92	5.973
27057	1	2	1	46	3	3	1	0.41	1	37	28.85	2	1	2	22.04	237.425	85443.64333	4.35	26.03	36.4	8.301
27111	1	2	1	35	4	5	1	4.95	1	35	23.65	2	1	2	4.944	52.185	24979.26	8.57	16.36	156.7	7.114
27115	1	2	1	22	5	4	5	2.15	2	43	24.56	2	2	2	0.574	122.632	26643.14	4.96	15.14	34.48	8.249
27163	1	2	1	65	1	3	1	4.13	1	31	30.55	1	2	2	7.578	119.372	8370.096667	2.17	28.23	15.16	5.593
27175	1	2	1	44	3	5	4	5	2	34	32	2	1	1	2.354	104.505	91642.54667	4.07	15.84	25.51	10.877
27194	1	1	1	61	4	2	3	0.64	2	35	20.47	2	1	2	3.199	92.761	9422.44	4.22	64.39	33.26	1.907
27217	1	1	1	51	3	4	1	4.35	1	38	27.17	1	2	2	3.994	137.115	0	7.53	60.98	46.9	8.06
27254	1	1	1	49	2	2	1	1.2	1	43	28.81	2	2	2	10.334	114.181	23976.42	3.58	22.54	30.63	4.827
27275	1	1	1	52	3	3	1	5	2	34	34.01	1	2	2	6.18	141.364	72392.28333	5.26	51.66	32.65	5.046
27327	1	1	1	74	1	1	1	0.58	1	34	28.73	1	2	2	7.112	121.079	2272.49	7.6	94.08	40	7.863
27342	1	2	1	56	3	3	1	4.48	2	39	27.87	1	2	2	0.475	48.635	77105.82667	1.91	31.19	20.91	3.556
27348	1	1	1	46	1	1	1	0.88	2	42	29.73	2	2	2	2.144	82.465	13252.61667	5.4	23	41.53	6.86
27468	1	1	1	28	3	4	5	1.45	1	32	35.63	2	2	2	3.971	155.313	36197.06667	5.3	27.69	23.93	1.347
27486	1	2	1	65	3	4	1	1.36	2	35	29.09	1	1	2	1.828	369.165	20270.92333	6.16	90.61	36.87	21.515
27487	1	1	1	38	1	1	5	0.13	2	42	21.29	2	2	2	11.279	144.91	25213.35333	6.85	46.72	16.96	5.645
2753	1	2	1	31	4	4	5	1.21	2	10	21.91	2	2	2	23.774	147.207	32291.84024	6.28	32.8	40.45	4.297
27533	1	2	1	20	3	4	5	3.98	2	31	25.79	2	2	2	0.085	82.756	61803.93667	3.94	12.66	33.02	22.701
27678	1	1	1	60	3	3	1	2.4	2	30	25.66	1	1	2	3.624	88.342	32655.04	3.98	44.41	31.2	17.245
27703	1	1	1	57	3	1	4	1.1	2	34	25.18	1	1	2	0.039	69.944	28241.43	3.08	31.38	35.96	9.88
27742	1	2	1	68	3	3	3	5	1	29	26.43	1	1	2	3.823	82.588	21480.68333	5.4	55.99	36.17	5.266
27759	2	1	1	21	4	3	5	5	1	30	22.04	2	2	2	7.719	60.361	23823.88667	10.85	17.37	102	6.925
27793	1	1	1	24	1	1	6	0.9	2	36	34.12	2	2	2	7.485	106.241	31743.04667	5.43	27.51	31	7.145
27828	1	1	1	63	3	3	6	1.07	2	35	28.15	1	1	2	2.201	77.616	18461.46667	3.56	75.11	33.61	3.343
27893	1	1	1	35	3	4	5	5	2	35	21.93	1	2	2	1.046	129.3	70623.19	7.28	44.06	22.27	7.419
27911	1	1	1	31	1	1	1	0.83	2	42	31.01	2	2	2	24.778	212.327	0	5.8	43.14	36.05	8.413
27929	1	2	1	34	4	5	1	4.91	1	38	39.88	2	2	2	0.497	38.649	25968.71	7.29	27.82	87.71	11.465
27980	1	1	1	57	3	2	1	4.16	2	30	26.25	2	1	2	15.249	83.724	54280.93667	4.77	27.42	55.34	9.592
28023	1	2	1	26	5	4	1	1.83	1	38	33.62	1	2	2	7.915	213.689	56737.69667	4.66	10.98	62.96	6.785
28031	1	1	1	61	4	4	1	2.52	1	30	33.94	1	1	1	1.797	41.853	11495.43	3.37	29.55	30.31	6.377
28092	1	1	1	68	3	1	2	2.15	2	34	24.33	1	1	2	6.251	115.012	44237.59	8.18	104.9	43.53	9.661
28169	1	1	1	62	3	4	6	4.83	2	30	29.76	1	2	1	1.817	79.748	34214.76	9.02	90.8	60.31	14.944
28254	1	2	1	35	3	2	1	1.21	1	38	44.69	1	2	2	6.381	82.981	36599.73	3.44	30.9	31.75	7.696
28336	1	1	1	85	4	2	2	1.73	1	41	26.32	1	1	2	0.957	19.75	8052.133333	4.89	19.28	156.8	8.257
28345	1	1	1	35	4	5	5	4.13	1	30	32.04	2	2	2	18.722	105.246	23606.06667	10.25	26.61	116.4	7.236
28362	1	1	1	33	3	5	1	4.79	2	37	30.45	1	1	2	53.152	177.52	71282.70667	3.34	18.28	23.44	13.572
28385	2	1	1	67	3	3	1	4.8	2	34	28.34	1	1	1	4.867	84.674	49226.35667	3.45	70.11	26.9	5.45
28389	1	1	1	24	3	3	1	2.23	1	38	21.37	2	2	2	0.452	154.591	59295.28333	8.33	22.81	69.31	12.088
28398	1	1	1	69	4	5	1	5	1	42	28.06	1	2	1	23.329	144.835	11045.33667	10.51	21.35	132.2	7.401
28405	1	2	1	41	3	5	1	2.72	2	39	36.86	2	2	2	0.225	109.359	69528.03667	4.12	32.16	49.65	5.71
2841	1	2	1	33	3	3	1	1.88	2	1	36.51	2	2	1	15.598	79.865	89926.19851	3.23	12.97	28.22	6.813
28416	1	1	1	84	3	4	1	1.19	1	31	27.08	1	2	2	8.711	173.492	9332.86	4.95	81.74	31.88	5.172
28459	1	1	1	57	4	2	1	5	2	42	29.15	1	1	1	12.642	173.973	21679.29667	7.32	40.56	40.53	16.414
28499	1	1	1	50	3	5	1	5	1	33	22.25	2	1	2	8.776	234.51	64618.36667	6.31	71.22	39.48	5.108
28527	1	2	1	29	5	4	5	2.04	1	43	19.84	2	2	2	12.476	183.726	46212.80333	5.3	31.95	22.21	4.157
28549	1	1	1	34	1	2	1	3.71	1	42	24.6	2	1	2	13.438	222.574	21597.34	5.3	30.94	14.33	4.738
28584	1	2	1	44	3	4	1	5	1	29	31.01	1	1	2	10.472	169.502	79329.26	3.14	6.56	74.33	6.957
28632	1	2	1	28	3	5	1	5	1	30	25.17	2	2	2	10.861	166.105	53374.61	4.92	27.72	61.46	18.101
28666	1	1	1	75	1	1	1	0.96	1	43	26.3	1	1	2	3.505	52.385	1935.253333	6.57	74.86	35.65	13.974
28684	1	1	1	28	1	3	1	0.33	1	31	24.75	2	2	2	63.829	220.389	33517.95667	6.26	22.44	45.27	6.319
28702	1	1	1	36	2	2	5	1.11	1	36	28.24	2	2	1	6.069	141.347	35962.88333	4.34	9.92	59.22	6.331
28757	1	2	1	56	3	5	1	2.48	1	38	36.77	1	2	2	5.668	83.613	64719.99	0.57	17.96	16.9	3.635
28793	1	1	1	69	1	3	1	4.54	1	39	30.38	2	2	2	50.198	261.075	3851.283333	5.54	59.14	26.9	9.144
28842	1	1	1	64	3	4	1	5	2	31	25.46	1	1	2	4.652	143.706	34451.98	11.77	38.23	34.91	16.344
28893	1	2	1	26	3	4	1	4.13	1	32	45.59	2	2	2	3.212	72.826	65917.35	4.97	9.64	111.8	12.788
28896	1	1	1	46	2	1	1	1.31	1	35	35.16	2	2	2	12.202	74.362	25778.23	6.04	50.62	24.25	5.975
28966	1	1	1	70	1	3	2	1.34	1	34	33.99	1	2	2	11.458	128.485	2906.223333	4.03	87.85	13.67	7.214
28981	1	1	1	61	3	4	1	5	1	31	31.24	1	2	1	4.803	113.318	51056.25667	4.99	49.78	49.2	9.316
28992	1	2	1	37	4	4	1	4.24	2	30	30.13	2	2	2	11.6	131.372	22342.16	4.99	22.36	39.6	9.077
29007	1	1	1	34	3	5	5	5	2	30	21.82	2	2	2	10.775	129.177	58544.99	7.9	49.1	34.02	9.118
29070	1	2	1	49	4	4	5	3.34	1	30	27.95	2	2	2	0.065	48.595	20339.49	7.35	30.15	80.04	7.19
29092	1	2	1	62	3	5	1	5	2	35	29.17	2	2	2	4.24	168.804	36856.58667	3.27	21.39	35.51	4.375
29119	1	2	1	45	1	5	3	5	1	32	25.36	2	2	2	5.712	179.424	15697.79333	5.94	40.63	36.61	9.099
29156	1	2	1	60	3	5	1	5	2	31	32.07	1	1	2	3.634	115.927	36100.12333	5.2	26.93	45.97	19.61
29202	1	2	1	25	1	3	1	1.13	2	43	27.41	2	2	2	5.276	155.4	18901.44333	7.13	23.51	35.14	10.551
29252	1	1	1	77	4	2	2	2.69	2	42	24.74	1	2	2	3.965	92.061	8684.21	5.8	37.89	41.43	6.087
29309	1	2	1	78	4	1	1	2.06	1	30	26.31	1	2	2	4.298	73.344	8848.676667	4.04	46.64	26.37	5.342
2933	2	2	1	25	2	2	5	1.6	3	1	33	1	2	2	5.301	120.505	39957.31403	3.73	19.02	27.1	14.325
29367	1	2	1	85	3	4	1	1.44	2	32	30.15	2	1	2	2.857	126.333	8013.52	4.9	66.01	46.14	12.825
2937	1	2	1	29	3	5	1	5	2	1	22.1	2	1	2	10.07	167.372	61479.24847	6.05	36.15	17.51	5.55
29374	1	1	1	35	4	3	6	1.61	2	33	20.28	2	2	2	8.697	188.643	28579.40667	8.54	63.9	40.76	5.832
29468	1	1	1	33	3	2	1	1.83	1	38	34.91	2	2	2	6.441	233.707	70374.01	3.81	23.31	19.03	9.003
29484	1	2	1	32	3	5	1	2.02	2	39	24.68	2	2	2	0.674	111.912	70916.47	5.46	40.62	37.01	10.6
29520	1	1	1	73	1	1	1	0.69	2	38	29.31	1	2	1	3.118	88.791	3942.62	3.84	53.52	22.19	12.665
29605	1	1	1	55	5	5	1	5	1	39	23.84	2	2	2	40.355	91.01	66323.45667	5.08	33.1	28.31	4.093
29633	1	1	1	38	5	3	6	2.15	2	39	29.98	1	2	2	27.959	235.866	26183.70333	5.53	19.68	46.07	5.037
29642	1	2	1	52	1	4	1	0.33	1	34	35.04	2	2	2	6.772	136.235	0	1.97	13.78	19.57	5.658
2973	1	1	1	62	2	2	2	1.21	2	9	25.52	2	2	2	7.141	180.518	14071.81872	5.91	65.64	18.06	4.538
29751	1	1	1	31	4	3	1	1.4	2	35	22.99	2	2	2	4.322	146.171	26669.40667	7.06	39.03	51.92	7.653
29841	1	1	1	48	3	5	1	5	2	35	24.9	2	2	2	7.087	74.504	72515.76667	6.21	50.6	28.32	5.174
29846	2	2	1	41	4	3	1	5	1	30	33.75	2	1	2	11.439	176.105	22833.28333	9.11	23.67	114.8	9.287
29892	1	1	1	20	3	4	5	3.93	1	32	23.97	2	2	2	24.137	212.774	66327.46667	7.68	39.94	48.06	8.381
29904	1	1	1	33	3	4	1	1.63	1	38	31.7	2	1	2	0.075	91.429	36599.73	3.06	3.7	77.38	8.517
29975	1	2	1	35	3	5	5	5	2	31	37.9	1	2	2	12.191	224.915	73724.83	5.29	29.41	52.36	26.597
29984	1	1	1	49	1	4	6	2.06	1	31	28.25	2	2	2	5.585	263.137	19608.95667	14.41	172	57.54	8.04
29992	1	2	1	60	4	2	1	5	2	29	26.38	1	2	2	7.976	153.887	9772.38	3.56	36.07	29	4.368
30006	1	1	1	83	3	1	1	1.4	2	31	24.22	2	2	2	5.762	164.327	16928.26333	3.78	54.41	39.41	3.765
30058	1	1	1	22	1	2	5	1.6	2	40	26.44	2	2	2	33.432	304.475	0	7.86	20.22	54.58	9.208
30108	2	2	1	66	3	4	3	0.86	2	35	20.07	2	1	1	15.42	162.609	19929.63	3.88	26.34	19.65	9.56
30190	1	1	1	53	3	3	6	2.23	1	37	30.51	2	2	2	5.034	103.776	68357.82667	6.18	49.14	44.97	2.331
30199	1	2	1	52	3	4	1	5	2	32	30.54	2	2	2	4.702	76.529	78798.82	2.02	19.3	30.88	15.485
30224	1	2	1	75	1	1	1	1.28	1	40	24.76	2	1	2	13.299	144.349	2000.116667	3.08	38.7	16.11	7.059
30233	1	2	1	49	3	3	1	3.6	2	34	26.96	2	2	2	6.917	157.9	57174.87	4.48	44.52	19.08	10.812
30236	1	1	1	57	4	1	5	0.23	2	36	24.81	1	2	2	2.852	94.382	31087.14333	4.51	42.89	35.82	5.242
30257	1	1	1	41	3	3	1	5	2	34	23.35	2	2	2	0.983	235.725	83438.49333	5	46.19	23.11	5.858
30303	1	2	1	38	4	3	5	2.23	1	30	25.45	2	2	2	9.015	105.981	27004.42333	4.3	17.71	26.92	9.606
30311	1	1	1	29	1	1	1	1.57	1	39	30.16	2	2	2	0.072	62.027	23955.36	3.82	14.44	31.06	3.837
30324	1	1	1	34	3	2	1	1.39	2	29	22.14	1	1	2	21.391	302.398	30339.25333	7.39	42.39	24.32	4.844
30332	1	2	1	68	1	1	1	0.76	1	40	32.03	1	2	1	16.595	198.437	0	2.93	38.69	21.91	9.144
30340	1	1	1	50	3	2	4	1.56	2	36	26.04	2	2	2	3.25	65.23	29522.41667	5.63	70.47	24.71	8.702
30372	1	2	1	33	3	3	1	5	1	38	32.86	2	2	2	0.189	142.844	0	5.83	22.23	67.57	6.691
30418	1	2	1	60	1	3	1	2.31	1	34	32.07	1	2	2	12.677	101.198	2821.316667	6.76	65.15	18.95	1.439
30489	1	2	1	36	3	4	1	5	2	29	30.17	1	2	2	4.99	92.684	55219.97	3.59	10.63	31.47	7.281
30534	1	1	1	37	3	3	1	3.08	2	33	20.97	2	1	2	10.783	250.923	69152.95667	11.62	94.86	46.17	9.774
30590	2	2	1	20	3	4	5	0.08	1	29	19.62	2	2	2	7.296	119.859	50368.84333	7.27	21.73	58.44	11.899
30598	1	1	1	85	3	3	2	2.69	2	39	24.98	1	1	2	7.448	54.442	0	3.66	49.24	31.59	8.502
30616	1	1	1	60	3	5	3	5	2	36	22.14	2	1	2	15.42	169.369	48561.85667	6.17	41.69	43.64	4.199
30619	1	1	1	73	3	3	5	5	1	35	34.49	1	1	1	12.095	127.491	27063.66	4.88	51.95	23.45	14.252
30632	1	2	1	35	3	2	1	1.17	2	31	45.23	1	1	1	6.747	92.376	42320.42333	2.11	14.72	23.37	10.316
30712	1	1	1	63	1	4	1	5	2	40	26.46	2	2	1	6.158	117.149	0	5.45	72.61	36.86	6.061
30743	1	1	1	74	3	5	1	4.4	2	30	32.7	2	1	1	1.778	28.851	23524.80667	3.73	34.97	39.38	6.691
30792	1	1	1	45	4	4	1	1.63	1	42	20.34	1	2	2	12.261	118.91	19359.16667	5.32	46.28	26.4	4.009
30795	1	1	1	40	3	5	1	5	1	37	29.45	2	1	2	6.45	89.096	72861.35667	4.26	16.63	32.53	5.825
30800	1	1	1	50	4	4	1	5	1	37	26.33	2	1	2	10.579	135.66	26754.45	3.39	19.69	12.71	3.372
30829	1	1	1	64	3	1	1	1.92	2	33	29.46	1	2	1	2.969	64.487	35243.61	2.69	32.72	32.89	8.746
30955	1	2	1	35	2	3	5	0.8	1	43	24.7	2	2	2	3.377	139.85	27311.68667	6.49	28.85	48.78	11.985
30987	1	2	1	23	3	5	5	0.64	1	43	21.79	2	2	2	12.616	198.385	26356.68333	7.77	33.11	32.05	5.518
31005	1	2	1	21	2	2	5	2.58	2	41	32.38	2	2	2	20.537	229.355	53902.31	4.57	18.48	48.24	9.798
31013	1	2	1	64	4	5	1	5	1	33	30.95	1	1	2	17.019	135.66	8192.246667	5.69	29	27.83	3.379
31035	1	2	1	30	1	3	1	1.39	1	41	26.45	2	2	2	22.422	234.311	23207.58	7.23	49.74	22.21	5.52
31065	1	2	1	21	3	4	5	3.09	2	29	25.63	2	2	2	7.91	116.254	47149.08333	6.94	31.62	39.14	14.902
31066	1	2	1	32	3	5	5	1.34	2	43	29.96	1	2	2	11.77	188.185	84412.5	3.3	17.66	24.09	8.821
31105	1	2	1	40	4	4	5	1.83	2	32	25	2	2	2	13.752	101.744	27436.55667	4.83	55.85	32.68	4.82
3132	1	1	1	34	4	2	1	1.41	3	1	18.48	2	2	2	8.721	130.964	16203.69338	6.02	27.14	46.64	6.183
3173	1	2	1	65	3	3	1	1.78	1	1	34.59	1	1	2	5.935	104.49	36689.43344	1.27	29.5	12.56	4.786
3194	1	1	1	48	3	1	1	5	1	1	21.43	2	1	2	3.56	83.585	73966.55126	9.94	50.27	57.31	6.706
330	1	1	1	56	3	3	1	5	2	7	28.55	2	1	2	4.725	96.633	43725.01509	3.8	28.25	33.98	7.164
333	1	1	1	42	1	4	1	2.51	2	6	33.09	2	2	2	3.085	97.49	8574.459652	2.83	22.22	12.66	4.089
3356	1	1	1	70	1	3	1	0.89	2	6	26.33	2	1	2	4.515	135.714	2752.662954	6.21	92.64	16.99	6.371
3358	1	1	1	56	3	5	1	5	1	9	29.38	2	2	2	6.194	72.106	61577.62783	1.43	15.76	5.03	5.211
3368	1	1	1	22	1	2	1	2.79	2	8	21.8	2	2	2	8.418	64.213	14821.49503	3.95	22.83	15.73	3.928
3370	1	2	1	85	3	1	2	1.8	2	9	20.65	1	1	2	15.34	48.116	7366.079833	5.28	126.3	29.76	5.913
3446	1	1	1	47	4	4	3	2.62	1	9	26.37	1	2	2	4.427	139.259	19270.87981	6.21	26.43	71.03	6.419
3448	1	2	1	22	1	1	5	2.38	1	10	21.31	2	2	2	3.424	74.753	12965.00399	6.44	18.97	21.93	9.276
3498	1	2	1	43	4	2	6	1.86	2	8	30.12	1	2	2	4.252	60.071	20108.62119	6.14	28.5	33.93	4.582
3548	1	2	1	64	1	4	1	1.51	2	6	23.33	1	1	1	6.54	149.461	0	5.38	69.08	12.29	3.078
3559	1	2	1	60	1	1	5	0.69	2	3	34.35	1	2	2	3.454	95.415	1269.932566	3.6	36.17	26.88	6.449
3681	2	2	1	50	4	5	1	2.05	2	8	25.87	1	2	2	4.402	64.151	20430.57141	4.92	29.22	40.23	6.824
3697	1	2	1	21	3	3	5	4.97	1	6	22.63	2	2	2	7.63	102.218	79632.5824	6.01	18.16	53.6	5.425
3893	1	1	1	51	5	5	1	5	2	9	31.03	1	1	2	4.34	34.306	31357.7438	3.37	31.17	29.81	4.792
3911	1	2	1	32	2	5	1	1.82	1	2	30.55	2	2	2	27.854	244.526	107257.0905	7.23	39.18	33.81	8.015
3919	1	1	1	39	3	4	1	3.88	2	12	26.73	2	2	2	8.186	25.351	73147.16377	5	29.43	26.48	4.222
3920	2	1	1	85	3	3	1	0.89	1	11	19.68	1	2	2	5.519	150.83	21382.47912	4.17	82.67	22.95	4.192
3937	1	1	1	63	3	2	1	3.82	2	1	36.41	2	1	1	7.378	133.035	47845.07055	2.45	33.16	21.48	4.499
3967	1	1	1	53	3	5	1	1.78	1	11	26.31	1	1	2	13.053	124.362	66100.4897	3.52	26.25	6.14	8.054
4007	1	2	1	39	3	4	3	5	2	12	20.32	2	1	2	4.015	39.681	69715.43632	4.84	30.4	17.64	18.268
4108	1	1	1	72	3	1	1	0.98	2	12	24.98	1	1	2	3.524	128.316	19643.09032	3.92	60.88	30.67	3.938
4130	1	1	1	76	2	1	3	0.8	2	7	27.36	1	2	2	7.542	32.574	0	1.22	37.52	8.97	1.02
4276	1	1	1	35	1	1	1	2.38	1	10	31.47	2	2	2	2.859	86.159	15346.22475	5.1	33.15	23.63	6.814
4298	1	1	1	57	5	5	1	0.89	2	5	23.83	2	2	2	18.057	133.538	50714.39675	4.4	36.5	28.23	4.541
4367	1	2	1	21	3	4	5	0.27	1	11	29.44	2	2	2	13.773	258.283	87361.38492	4.92	19.21	44.29	9.158
4390	1	1	1	85	3	2	1	3.11	1	10	24.01	1	2	2	5.684	89.988	17112.41567	6.42	152.9	32.49	5.261
4426	1	1	1	43	3	4	1	0.55	1	1	36.13	2	2	2	7.86	93.493	31494.63164	6.38	60.25	53.13	6.878
4461	1	2	1	80	3	4	2	5	1	1	29.9	1	2	2	3.31	125.578	12426.00608	3.08	46.48	20.03	6.231
4479	1	1	1	29	3	3	1	1.06	1	11	21.24	2	1	2	24.436	254.525	78156.50126	5.39	33.6	11.11	4.702
4570	1	2	1	70	4	2	2	3.91	1	7	25.54	2	2	2	2.039	74.638	9625.965988	4.79	45.55	31.67	5.926
4698	1	2	1	26	1	2	6	0.89	1	4	32.94	2	2	2	4.32	129.954	19961.89677	4.23	17.72	33.5	9.813
4778	1	1	1	75	3	5	1	5	1	5	30.15	1	2	2	1.389	65.685	32472.45916	2.42	39.3	16.44	5.748
4800	1	1	1	67	1	1	1	1.55	2	2	26.18	1	1	1	8.292	183.058	1948.00294	2.64	14.34	9.8	7.077
4912	1	2	1	25	3	2	5	1.24	1	11	27.9	1	2	2	6.962	101.015	0	5.56	34.32	12.92	10.646
4977	1	1	1	32	1	1	5	0.83	1	12	18.05	2	2	2	6.532	179.823	17397.02013	6.13	54.89	29.12	5.396
4995	1	2	1	73	2	4	1	1.07	2	9	27.59	1	2	2	15.632	133.683	0	5.17	30.22	34.62	13.165
4996	1	2	1	36	2	4	1	1.27	2	7	28.99	1	2	2	4.462	77.875	28566.34281	3.89	16.02	27.23	4.712
5009	1	1	1	57	3	5	1	5	2	9	24.36	1	2	1	13.016	181.551	33349.64339	2.78	27.55	20.03	3.341
5018	1	2	1	66	2	1	4	0.84	2	7	31.2	1	2	2	8.126	152.458	25067.35659	6.55	38.02	62.31	4.232
5216	1	2	1	23	1	2	1	1.17	1	10	32.29	2	2	2	20.891	191.967	14820.62938	5.9	35.89	22.41	6.519
5220	1	1	1	80	3	2	1	1.96	1	1	24.97	2	1	2	1.997	122.42	12613.82989	7.17	122.2	25.11	10.217
5269	1	1	1	35	3	3	5	2.75	2	1	29.48	2	2	2	7.206	250.249	76270.25153	6.24	48.89	25.06	5.734
5275	1	1	1	60	3	3	1	4.89	1	9	35.57	2	1	2	5.827	134.99	35907.70811	4.3	69.59	28.02	8.184
5396	1	1	1	65	1	1	3	1.49	2	3	24.32	2	1	2	3.45	107	2573.404842	8.28	50.85	53.02	4.044
5448	1	1	1	49	4	4	6	3.59	1	7	24.58	1	2	2	5.882	162.346	21782.24036	14.2	98.52	59.76	10.694
5463	1	1	1	60	1	1	6	0.54	2	5	27.46	1	1	2	2.672	108.177	2082.769916	4.34	47.92	18.68	5.324
5472	1	2	1	61	3	2	1	3.6	1	5	30.97	1	2	2	16.828	18.186	42725.08995	4.99	86.36	26.98	5.193
5503	1	1	1	76	1	2	1	2.84	2	5	25.48	2	2	2	14.306	137.419	2013.049854	5.71	39.91	33.51	5.588
5519	1	2	1	57	3	4	1	4.44	2	5	34.43	1	2	2	6.265	120.108	50789.90857	3.36	33.33	34.38	3.461
5527	1	1	1	36	5	2	1	1.01	2	5	33.71	2	2	2	8.814	141.631	41479.65976	6.18	32.61	35.61	5.277
5830	1	1	1	70	4	2	5	0.62	1	7	27.65	1	1	1	1.81	92.745	11535.1142	3.48	28.41	25.65	7.312
584	1	2	1	20	3	4	5	0.24	1	11	25.5	2	2	2	10.101	100.6	82671.6806	6.14	29.62	41.51	10.891
5844	1	2	1	36	1	5	1	4.07	1	7	23.88	1	2	2	5.966	166.231	22357.2971	1.36	33.21	27.12	17.974
5894	1	1	1	64	3	5	1	2.67	2	8	35.56	1	1	1	0.91	148.904	48995.02834	2.26	33.78	18.39	8.441
5908	1	1	1	49	1	1	1	1.41	1	4	29.04	2	2	2	4.658	173.896	11194.21486	6.37	44.78	18.32	8.45
5926	1	2	1	21	1	1	1	2.19	2	6	24.56	2	2	2	12.477	281.387	13678.61844	8.06	48.41	26.21	6.624
5967	1	2	1	33	4	2	6	4.85	1	9	39.71	1	1	2	10.413	162.606	24227.54841	4.31	17.45	31.87	10.411
6030	1	1	1	58	3	2	1	2.49	2	1	34.3	2	1	2	4.69	128.795	59075.92692	5.01	48.66	34	6.362
6083	1	2	1	40	3	4	1	1.57	1	10	19.62	2	1	2	11.739	133.976	30627.04233	5.36	29.63	40.8	9.727
6210	1	2	1	21	1	4	5	0.82	1	4	28.64	2	2	2	4.322	124.765	21400.26342	4.87	19.09	24.57	6.038
6260	2	2	1	70	3	3	1	0.92	2	1	23.12	2	1	2	7.081	201.916	15666.39376	4.2	59.65	19.73	4.284
6266	1	1	1	79	3	5	1	1.6	2	6	26.3	1	2	2	2.576	126.168	26169.26322	4.27	60.63	16.41	5.209
6337	1	2	1	47	3	5	1	5	3	1	24.73	2	1	2	7.851	201.335	60534.70316	5.85	35.35	29.6	5.524
6348	1	2	1	51	1	1	1	1.17	1	10	34.23	1	2	2	5.555	123.11	8533.477619	5.05	43.63	20.7	5.951
6349	1	1	1	38	1	2	1	2.38	1	10	27.8	2	2	2	11.634	133.088	15048.44117	4.27	22.19	12.87	9.739
6414	1	2	1	67	4	1	4	1.1	2	5	49.73	1	2	2	5.743	89.412	10850.69746	4.96	46.26	74.23	6.418
6435	1	1	1	49	4	2	6	1.41	1	7	21.14	2	2	2	5.276	132.316	21317.16378	6.58	57.17	18.83	8.54
6477	1	1	1	35	3	3	1	1.73	2	1	26.42	2	1	2	4.182	223.571	73290.57746	4.51	24.8	18.42	10.761
6486	1	1	1	54	3	4	3	0.7	2	12	27.99	2	1	1	6.361	64.84	21281.98443	6.09	22.18	43.83	7.25
6703	1	1	1	74	2	4	4	0.9	2	7	24.38	2	2	2	3.458	108.74	21686.28128	6.91	67.78	33.4	3.981
6812	1	1	1	53	3	4	6	3.59	2	5	29.92	2	2	2	1.185	77.736	49004.20824	4.19	36.85	20.21	7.619
686	1	1	1	39	3	5	1	5	2	2	23.9	1	1	2	15.719	265.869	75289.59365	4.28	26.23	15.93	7.343
6861	1	1	1	51	4	2	1	3.16	1	9	29	1	1	1	2.282	38.991	27974.80942	6.22	51.5	56.11	15.599
6869	1	1	1	27	3	2	1	3.11	1	5	27.99	2	1	2	14.166	43.181	76193.7309	5.69	18.33	35.98	4.537
6899	1	2	1	37	1	2	1	2.87	2	6	25.53	2	2	2	11.585	191.367	15098.07905	3.32	26.07	9.26	3.702
6906	1	1	1	81	3	5	1	4.27	1	10	26.9	1	2	2	8.133	270.596	12833.8992	3.83	53.54	15.34	9.919
6926	1	2	1	26	2	5	1	4.62	3	1	24.85	2	2	2	16.422	231.529	38980.00754	6.61	45.57	18.61	7.574
7068	1	1	1	51	3	4	1	3.82	1	1	32.07	2	1	2	3.392	101.409	52593.02686	2.28	31.99	12.08	3.276
7093	1	1	1	20	3	3	5	1.68	1	11	21.21	2	2	2	8.406	101.512	83168.02261	9.63	49.52	37.47	8.578
7125	1	1	1	82	3	3	1	1.6	1	1	27.25	1	1	2	7.302	224.871	15721.74723	4.62	140.9	19.34	7.297
7144	1	1	1	55	3	4	3	3.09	1	2	21.7	2	2	2	1.818	56.967	70307.3916	5.77	79.61	47.42	10.48
7160	1	1	1	81	3	3	1	2.13	2	11	24.6	1	1	2	2.946	118.194	12897.79903	3.53	50.81	18.72	9.389
7186	1	1	1	66	3	5	1	5	2	8	37.66	1	2	2	3.32	116.549	33645.83384	1.81	29.57	12.44	2.77
729	1	2	1	68	3	1	1	1.1	2	3	27.29	1	2	2	3.672	115.051	36347.24009	6.14	82.25	45.81	5.708
7295	1	1	1	68	1	1	3	1.49	2	3	25.45	1	2	2	2.445	73.375	1980.744948	4.42	50.65	29.31	7.454
7459	1	1	1	22	1	1	5	0.6	2	6	22.69	2	2	2	8.015	123.777	13678.61844	5.98	34.38	32.3	17.314
7491	1	1	1	54	3	5	3	5	2	8	22.66	2	1	2	12.249	199.97	45816.88211	5.47	37.77	36.21	4.602
7531	1	1	1	64	3	5	1	5	1	5	33.8	1	1	2	5.992	114.206	42360.54671	4.75	22.9	62.37	6.029
757	1	1	1	29	3	3	5	1.02	2	1	25.56	1	2	2	17.828	181.735	66164.13355	6.2	43.61	23.74	6.846
7743	1	1	1	21	4	2	5	0.72	2	11	34.31	2	2	2	5.24	58.514	26372.44365	9.26	37.87	68.22	14.237
788	1	1	1	80	3	5	1	2.87	1	7	30.73	2	2	2	7.23	94.681	10229.76972	3.66	54.69	22.28	5.127
804	1	1	1	50	2	5	1	4.04	3	1	26.46	1	2	2	4.16	70.339	44894.16812	2.98	18.18	18.33	10.167
8187	1	1	1	29	3	5	1	5	2	1	26.82	2	1	2	15.287	166.403	62928.32316	8.36	42.09	26.32	11.397
821	1	2	1	47	4	2	3	2.26	2	3	29.2	1	1	2	43.353	131.933	27580.11881	5.35	27.12	53.91	4.964
8219	1	1	1	68	3	3	1	3.02	2	11	26.38	1	1	2	8.907	85.099	38299.5932	2.79	44.37	8.35	4.108
8235	1	1	1	63	3	3	2	1.58	2	1	30.4	1	2	1	2.481	46.132	49192.90074	2.99	20.91	14.95	3.704
8278	1	2	1	36	1	4	1	3.81	1	4	30.03	2	2	2	4.685	117.535	20944.42227	3.21	18.26	20.18	6.043
8304	1	1	1	39	4	4	5	1.85	2	11	20.94	2	2	2	4.035	89.374	25327.85009	11.22	52.54	60.63	5.144
8388	1	1	1	62	4	2	3	2.7	2	5	26.94	1	2	2	12.042	12.422	8762.545966	3.91	24.25	38.86	9.43
8392	1	1	1	52	5	4	1	1.98	1	2	24.7	2	1	1	21.152	98.542	95536.44285	2.4	24.61	7.45	2.985
8407	1	1	1	47	3	1	1	0.81	2	5	25.8	2	2	2	14.117	151.222	0	9.12	74.15	30.94	8.039
8455	1	2	1	35	4	3	1	5	1	7	37.62	1	2	2	5.346	59.817	21537.22495	2.32	29.1	18.45	2.92
8607	1	1	1	61	3	4	1	5	2	7	22.21	1	2	2	2.182	64.914	37134.25631	6	57.25	30.19	8.203
865	1	1	1	73	1	1	1	0.75	2	3	28.22	2	2	2	6.998	119.746	3423.431987	8.65	55.67	25.4	7.157
8728	1	1	1	48	1	1	1	2.79	2	8	19.53	2	2	2	6.16	232.866	8447.368214	7.66	70.15	21.51	3.815
879	1	2	1	57	5	5	1	5	2	5	24.58	2	2	2	7.451	217.773	54851.67607	3.56	37.91	27.33	16.002
8815	1	2	1	50	3	5	1	4.48	1	12	26.73	2	2	2	8.996	51.781	55392.37461	5.45	36.86	25.45	8.514
887	1	1	1	56	1	1	1	5	2	6	30.08	2	2	2	3.748	121.298	9151.5601	2.7	20.85	11.03	16.145
8894	1	1	1	35	1	1	6	1.44	2	3	23.12	2	2	2	12.571	129.48	14413.447	9.41	20.93	37.64	7.744
8897	1	1	1	43	3	5	6	4.68	2	6	35.84	2	2	2	4.839	178.831	77009.56643	2.96	21.66	9.92	5.061
8910	1	1	1	62	4	5	1	5	1	11	16.88	1	2	2	22.117	220.249	6581.057859	6.78	81.37	27	12.571
8932	2	2	1	51	3	5	1	0.15	2	3	35.31	2	1	2	10.323	195.079	50075.75357	1.76	26.44	42.35	6.107
896	1	1	1	41	1	1	1	0.36	2	12	22.6	2	2	2	14.018	306.115	8657.868804	6.52	15.36	22.89	8.909
9006	1	1	1	54	3	3	1	3.2	2	1	32.49	2	2	2	3.766	115.268	53470.91206	6.31	51.44	31.2	7.225
9056	1	1	1	69	3	1	1	1.19	1	11	20.41	1	1	2	3.909	197.454	38701.27633	6.05	117.7	22.19	11.618
9101	1	2	1	25	3	4	5	3.11	2	5	34.92	1	2	2	3.654	118.761	63522.78353	4.71	19.93	28.96	10.863
9268	1	1	1	60	3	3	1	2.71	1	1	26.03	1	1	2	43.904	148.082	49082.86189	3.85	38.52	23.12	10.475
929	1	1	1	71	3	3	3	2.16	2	11	29.26	1	2	2	2.335	98.237	27707.32923	3.05	35.6	76.59	9.051
9349	1	1	1	34	1	2	5	1.24	2	6	32.28	1	1	2	4.268	67.601	14935.66984	3.88	31.38	16.78	5.625
9364	1	2	1	28	3	4	5	0.78	1	8	17.69	2	2	2	6.955	153.024	80772.72038	6.51	32.05	26.19	6.716
9405	1	1	1	46	3	3	1	1.51	1	6	35.96	1	1	2	0.823	62.824	73170.77316	6.41	13.38	75.39	55.173
9409	1	2	1	42	4	4	1	2.84	1	10	27.04	2	2	2	25.57	181.87	23395.13449	5.79	44.66	39.61	2.802
9425	1	2	1	53	3	5	1	5	2	8	23.65	2	1	2	10.2	122.139	47436.14197	6.18	53.84	29.5	7.045
9453	1	1	1	28	4	3	5	0.45	2	4	24.86	2	2	2	8.634	104.248	18737.21863	5.23	22.18	29.35	12.21
950	1	2	1	38	3	5	1	5	1	5	29.75	2	2	2	11.79	16.908	87394.77361	4.94	24.82	23.79	0.793
9536	1	1	1	43	1	4	1	2.76	2	6	24.17	1	1	2	18.852	149.174	8748.845159	8.07	47.31	19.47	8.901
980	1	2	1	26	1	1	5	1.59	2	2	39.51	2	2	2	4.783	141.364	14176.53687	3.78	20.08	37.3	14.326
9833	1	1	1	60	4	4	1	4.67	1	7	26.74	2	2	2	4.393	133.247	8038.982546	7.47	93.54	35.82	5.034
9849	1	2	1	60	1	1	1	0.48	2	6	24.19	2	1	2	6.102	185.566	1514.394607	5.2	44.05	24.43	5.01
987	1	1	1	66	1	1	1	0.82	2	6	29.31	1	2	2	1.576	68.149	0	2.89	29.19	21.64	4.484
9926	1	2	1	35	2	1	1	1.56	2	7	24.65	2	2	2	2.726	50.542	37260.80921	7.58	39.06	47.26	8.676
9966	1	1	1	39	3	4	3	2.93	2	22	30.22	2	1	2	8.066	202.914	73818.6208	4.38	20.12	66.39	4.804
